# Supplementary material for: Identification of p38 MAPK inhibition as a neuroprotective strategy for combinatorial SMA therapy
Source: EMBO Mol Med. 2025 Sep 8;17(10):2762–86. doi: 10.1038/s44321-025-00303-6 (PMC12514318; doi:10.1038/s44321-025-00303-6)
Supplement: Supplementary file 4 — Source data Fig. 1 [file 44321_2025_303_MOESM4_ESM.zip]

Archive with 30 entries (26 files):
- Figure 1/
- __MACOSX/._Figure 1
- Figure 1/.DS_Store
- __MACOSX/Figure 1/._.DS_Store
- Figure 1/1B/
- __MACOSX/Figure 1/._1B
- Figure 1/1D/
- __MACOSX/Figure 1/._1D
- Figure 1/1C/
- __MACOSX/Figure 1/._1C
- Figure 1/1B/1B_SMN-C3_Day_5.tif
- __MACOSX/Figure 1/1B/._1B_SMN-C3_Day_5.tif
- Figure 1/1B/1B_SMN-C3_Day_0.tif
- __MACOSX/Figure 1/1B/._1B_SMN-C3_Day_0.tif
- Figure 1/1B/1B_vehicle_Day_5.tif
- __MACOSX/Figure 1/1B/._1B_vehicle_Day_5.tif
- Figure 1/1B/1B_vehicle_Day_0.tif
- __MACOSX/Figure 1/1B/._1B_vehicle_Day_0.tif
- Figure 1/1D/1D_DHE.csv
- __MACOSX/Figure 1/1D/._1D_DHE.csv
- Figure 1/1D/1D_Clozapine.csv
- __MACOSX/Figure 1/1D/._1D_Clozapine.csv
- Figure 1/1D/1D_CGP7930.csv
- __MACOSX/Figure 1/1D/._1D_CGP7930.csv
- Figure 1/1D/1D_SMN-C3.csv
- __MACOSX/Figure 1/1D/._1D_SMN-C3.csv
- Figure 1/1D/1D_EO1428.csv
- __MACOSX/Figure 1/1D/._1D_EO1428.csv
- Figure 1/1C/1C_Compound_Screening.csv
- __MACOSX/Figure 1/1C/._1C_Compound_Screening.csv
