# Supplementary material for: Identification of p38 MAPK inhibition as a neuroprotective strategy for combinatorial SMA therapy
Source: EMBO Mol Med. 2025 Sep 8;17(10):2762–86. doi: 10.1038/s44321-025-00303-6 (PMC12514318; doi:10.1038/s44321-025-00303-6)
Supplement: Supplementary file 4 — Source data Fig. 1 [file 44321_2025_303_MOESM4_ESM.zip › Figure 1/1D/1D_DHE.csv]

	SMN2/SmnRNAi				SmnRNAi
Log [concentration] (nM)	Mean	SD	N		Mean	SD	N
2,00000000000000	1,03000	0,20950000000000	6		0,9433	0,20390	6
2,51851393987789	1,03126	0,18003371350944	6		1,0450	0,22440	6
2,81954393554187	1,32440	0,27191046320434	6		1,1350	0,13220	6
3,00000000000000	1,23200	0,34901610994337	6		1,0120	0,19630	6
3,51851393987789	1,33298	0,31633993108680	6		1,3500	0,25570	6
3,81954393554187	1,67880	0,09550235599188	6		1,1970	0,12230	6
4,00000000000000	2,04800	0,18459685804477	6		1,1870	0,11660	6
4,51851393987789	0,43970	0,21931833028728	6		0,8217	0,13630	6
4,81954393554187	0,30320	0,26402669056998	6		0,4600	0,05865	6
5,00000000000000	0,17890	0,02276883835421	6		0,7933	0,13470	6
