# Supplementary material for: Identification of p38 MAPK inhibition as a neuroprotective strategy for combinatorial SMA therapy
Source: EMBO Mol Med. 2025 Sep 8;17(10):2762–86. doi: 10.1038/s44321-025-00303-6 (PMC12514318; doi:10.1038/s44321-025-00303-6)
Supplement: Supplementary file 4 — Source data Fig. 1 [file 44321_2025_303_MOESM4_ESM.zip › Figure 1/1D/1D_Clozapine.csv]

	SMN2/SmnRNAi				SmnRNAi
Log [concentration] (nM)	Mean	SD	N		Mean	SD	N
2,00000000000000	1,01500	0,31720000000000	6		0,8750	0,29120	6
2,51851393987789	1,10000	0,36590000000000	6		0,9467	0,38690	6
2,81954393554187	1,30300	0,29470000000000	6		0,8583	0,23560	6
3,00000000000000	1,36500	0,30730000000000	6		0,8067	0,09730	6
3,51851393987789	1,73000	0,31050000000000	6		1,0580	0,14320	6
3,81954393554187	2,38000	0,72480000000000	6		1,1350	0,14630	6
4,00000000000000	2,20300	0,28180000000000	6		1,2250	0,22790	6
4,51851393987789	0,25170	0,02639000000000	6		0,5633	0,10390	6
4,81954393554187	0,14940	0,01980000000000	6		0,5867	0,13880	6
5,00000000000000	0,13280	0,02526000000000	6		0,5900	0,29790	6
5,51851393987789	0,12330	0,06436000000000	6		0,7817	0,08472	6
