# Supplementary material for: Identification of p38 MAPK inhibition as a neuroprotective strategy for combinatorial SMA therapy
Source: EMBO Mol Med. 2025 Sep 8;17(10):2762–86. doi: 10.1038/s44321-025-00303-6 (PMC12514318; doi:10.1038/s44321-025-00303-6)
Supplement: Supplementary file 4 — Source data Fig. 1 [file 44321_2025_303_MOESM4_ESM.zip › Figure 1/1D/1D_CGP7930.csv]

	SMN2/SmnRNAi				SmnRNAi
Log [concentration] (nM)	Mean	SD	N		Mean	SD	N
2,51851393987789	1,32000	0,41640000000000	6		0,9764	0,09692	6
2,81954393554187	1,76500	0,71670000000000	6		0,9853	0,18770	6
3,00000000000000	1,95400	0,66990000000000	6		1,0270	0,16010	6
3,51851393987789	2,03400	0,56730000000000	6		1,0570	0,17520	6
3,81954393554187	1,68600	0,27230000000000	6		1,2020	0,25600	6
4,00000000000000	1,55700	0,60480000000000	6		1,1430	0,11610	6
4,51851393987789	0,51410	0,23240000000000	6		0,6362	0,15190	6
4,81954393554187	0,15590	0,05262000000000	6		0,6436	0,29450	6
5,00000000000000	0,12520	0,04013000000000	6		0,5037	0,16350	6
5,51851393987789	0,08580	0,02738000000000	6		0,5729	0,16080	6
