# Supplementary material for: Identification of p38 MAPK inhibition as a neuroprotective strategy for combinatorial SMA therapy
Source: EMBO Mol Med. 2025 Sep 8;17(10):2762–86. doi: 10.1038/s44321-025-00303-6 (PMC12514318; doi:10.1038/s44321-025-00303-6)
Supplement: Supplementary file 4 — Source data Fig. 1 [file 44321_2025_303_MOESM4_ESM.zip › Figure 1/1D/1D_SMN-C3.csv]

	SMN2/SmnRNAi				SmnRNAi
Log [concentration] (nM)	Mean	SD	N		Mean	SD	N
1,40654018043396	1,25600	0,30380000000000	6		0,9645	0,12500	6
1,75012252678340	1,49200	0,24410000000000	6		0,9853	0,13270	6
2,05115252244738	2,40600	0,46710000000000	6		0,9486	0,09923	6
2,35218251811136	2,97500	0,41320000000000	6		1,0380	0,09262	6
2,65321251377534	3,36200	0,37410000000000	6		1,0100	0,19500	6
2,95424250943932	1,66000	0,44040000000000	6		1,0040	0,09062	6
3,25527250510331	0,66270	0,05590000000000	6		0,9816	0,12870	6
3,55630250076729	0,11830	0,02557000000000	6		0,9853	0,14050	6
