# Supplementary material for: Identification of p38 MAPK inhibition as a neuroprotective strategy for combinatorial SMA therapy
Source: EMBO Mol Med. 2025 Sep 8;17(10):2762–86. doi: 10.1038/s44321-025-00303-6 (PMC12514318; doi:10.1038/s44321-025-00303-6)
Supplement: Supplementary file 4 — Source data Fig. 1 [file 44321_2025_303_MOESM4_ESM.zip › Figure 1/1D/1D_EO1428.csv]

	SMN2/SmnRNAi				SmnRNAi
Log [concentration] (nM)	Mean	SD	N		Mean	SD	N
2,00000000000000	1,36300	0,410600	6		1,006	0,178	6
2,51851393987789	1,85300	0,348100	6		1,067	0,173	6
2,81954393554187	2,04100	0,550600	6		1,155	0,203	6
3,00000000000000	1,85200	0,175500	6		1,291	0,138	6
3,51851393987789	2,83300	0,616500	6		1,711	0,214	6
3,81954393554187	2,68400	0,228700	6		1,775	0,272	6
4,00000000000000	2,47700	0,441200	6		2,002	0,361	6
4,51851393987789	0,19430	0,028720	6		0,618	0,085	6
4,81954393554187	0,11970	0,020550	6		0,261	0,068	6
5,00000000000000	0,16230	0,012150	6		0,372	0,206	6
