# Supplementary material for: Identification of p38 MAPK inhibition as a neuroprotective strategy for combinatorial SMA therapy
Source: EMBO Mol Med. 2025 Sep 8;17(10):2762–86. doi: 10.1038/s44321-025-00303-6 (PMC12514318; doi:10.1038/s44321-025-00303-6)
Supplement: Supplementary file 4 — Source data Fig. 1 [file 44321_2025_303_MOESM4_ESM.zip › Figure 1/1C/1C_Compound_Screening.csv]

Tocris Cat.No	Compound Name	Description	Fold Change
2591	TCS 359	Potent FLT3 inhibitor	4,92
1002	L-745,870 trihydrochloride	Highly selective D4 antagonist	4,497
1852	(S)-(-)-Blebbistatin	Selective inhibitor of myosin II. Active enantiomer	2,853333
2908	EO 1428	Selective inhibitor of p38α and p38β2	2,467
1127	Yohimbine hydrochloride	Selective α2 antagonist	2,13
2752	MRS 1754	Selective A2B antagonist	2,12
3269	SD 208	Potent ATP-competitive TGF-βRI inhibitor	2,113
475	Dihydroergotamine mesylate	Partial α agonist. Non-selective	2,06
444	Clozapine	Dopamine antagonist with some D4 selectivity. Also 5-HT2A/2C antagonist	2,023
1513	CGP 7930	Positive modulator at GABAB receptors	1,993
1614	SB 431542	Potent, selective inhibitor of TGF-βRI, ALK4 and ALK7	1,94
2563	Fexaramine	Potent, selective farnesoid X receptor (FXR) agonist	1,867
1407	PP 2	Potent, selective Src inhibitor	1,85
2192	4-HQN	PARP inhibitor	1,843
1990	(R,R)-THC	Potent subtype selective ligand; ERα agonist/ERβ antagonist	1,83
1202	SB 203580	Selective inhibitor of p38 MAPK	1,787
1970	Norketamine hydrochloride	Potent, non-competitive NMDA antagonist	1,783
2183	ZK 164015	Potent estrogen receptor antagonist	1,783
2077	Y-27152	Prodrug of KATP channel opener Y-26763; orally active in vivo	1,777
2344	CGH 2466 dihydrochloride	A1, A2B and A3 antagonist and inhibitor of p38 MAPK and PDE4	1,777
2299	SCH 39166 hydrobromide	High affinity D1/D5 receptor antagonist	1,767
2005	Ro 04-5595	Selective NR2B antagonist	1,757
2490	(+/-)-Clopidogrel hydrochloride	Selective P2Y12 antagonist	1,757
1972	Tianeptine	Selective facilitator of 5-HT uptake; antidepressant	1,703
2657	JX 401	Potent, reversible p38α inhibitor	1,703
2392	JTE 013	S1P2 receptor antagonist	1,7
541	Fasudil hydrochloride	Inhibitor of cyclic nucleotide dependent- and Rho-kinases	1,677
2009	PSB 1115	Selective human A2B receptor antagonist; water-soluble	1,677
2400	FK 888	High affinity NK1 receptor antagonist	1,673
3318	SC 514	IKK-2 inhibitor; attenuates NF-κB-induced gene expression	1,673
2255	CGS 9343B	Calmodulin antagonist	1,663
644	Thioperamide maleate	H3 antagonist and H4 inverse agonist	1,657
2465	SDZ WAG 994	Potent, selective A1 agonist	1,65
2261	L-692,585	Potent, non-peptide ghrelin receptor agonist	1,647
2018	Mirtazepine	Potent 5-HT2 antagonist. Also 5-HT3, H1 and α2-antagonist. Antidepressant	1,643
1243	(+)-PD 128907 hydrochloride	D3 agonist (D3 ³ D2 > D4)	1,64
1461	Linomide	Immunomodulator with antiangiogenic properties	1,64
1962	SB 239063	Potent, selective p38 MAP kinase inhibitor; orally active	1,637
1969	SL 327	Selective inhibitor of MEK1 and MEK2; brain penetrant	1,637
2498	PNU 120596	Positive allosteric modulator of α7 nAChR; active in vivo	1,617
1267	Pifithrin- α hydrobromide	p53 inhibitor. Also aryl hydrocarbon receptor agonist	1,613
1264	SB 202190	Potent, selective inhibitor of p38 MAPK	1,61
1328	Flumazenil	Benzodiazepine antagonist	1,61
2396	Glimepiride	KATP channel opener	1,61
1317	CP 94253 hydrochloride	Potent, selective 5-HT1B agonist	1,603
523	4-(4-Fluorobenzoyl)-1-(4-phenylbutyl)-piperidine oxalate	Selective 5-HT2A antagonist	1,6
2448	YM 298198 hydrochloride	Highly potent, selective non-competitive mGlu1 antagonist	1,6
1255	SDZ SER 082 fumarate	Selective 5-HT2B/2C antagonist	1,597
1067	Oxotremorine M	Muscarinic agonist	1,583
1674	LE 300	Potent and selective dopamine D1 antagonist	1,573
1217	MRS 1220	Highly potent, selective hA3 antagonist	1,57
2652	WAY 213613	Potent, non-substrate EAAT2 inhibitor	1,563
169	(RS)-AMPA	Selective AMPA agonist	1,56
440	m-Chlorophenylbiguanide hydrochloride	Potent and specific 5-HT3 agonist	1,557
326	(S)-3-Hydroxyphenylglycine	Group I mGlu agonist, active isomer	1,553
542	H-7 dihydrochloride	Protein kinase inhibitor	1,553
1213	PD 98059	Specific inhibitor of MEK	1,55
1545	(R)-(+)-Bay K 8644	Ca2+-channel blocker (L-type)	1,547
1760	(±)-Blebbistatin	Selective inhibitor of myosin II	1,547
360	(±)-1-(1,2-Diphenylethyl)piperidine maleate	NMDA antagonist, acts ion channel site	1,543
388	Ambenonium dichloride	Cholinesterase inhibitor	1,54
282	(S)-(-)-HA-966	NMDA antagonist/partial agonist	1,537
1398	Kenpaullone	Potent cyclin-dependent kinase inhibitor. Also inhibits GSK-3	1,537
2415	HA 1100 hydrochloride	Cell-permeable, selective Rho-kinase inhibitor	1,537
670	PK 11195	Antagonist at peripheral benzodiazepine receptors	1,527
1237	LY 367385	Selective mGlu1a antagonist	1,527
2023	Medetomidine hydrochloride	Potent, highly selective α2 agonist	1,52
1282	GNTI dihydrochloride	Potent, selective κ antagonist	1,517
1323	Butabindide oxalate	CCK-inactivating serine protease inhibitor	1,517
2228	Leflunomide	Dihydroorotate dehydrogenase inhibitor	1,51
284	(1S,3R)-ACPD	Group I/group II mGlu agonist	1,507
2764	GP 1a	Highly selective CB2 agonist	1,507
1655	O-2050	CB1 silent antagonist	1,503
2327	WIN 55,212-3 mesylate	CB2 antagonist/CB1 partial inverse agonist. Enantiomer of Cat. No. 1038	1,493
1967	Ranitidine hydrochloride	Selective H2 antagonist	1,49
2731	CGP 57380	Selective inhibitor of Mnk1	1,49
1300	LFM-A13	Potent, selective BTK inhibitor	1,487
680	2-Phenylmelatonin	Potent melatonin agonist	1,48
1448	Formoterol hemifumarate	Potent and selective β2 agonist	1,48
2196	3-MATIDA	Potent, selective mGlu1 antagonist	1,477
1211	ZD 7155 hydrochloride	Selective non-peptide AT1 antagonist	1,473
1208	(2R,4R)-APDC	Highly selective group II agonist	1,47
1284	Olomoucine	Cyclin-dependent kinase inhibitor	1,47
924	(+)-MK 801 maleate	Non-competitive NMDA antagonist, acts at ion channel site	1,467
1771	S 14506 hydrochloride	Highly potent 5-HT1A agonist; displays unique binding mechanism	1,463
2386	Fenobam	Potent and selective mGlu5 antagonist	1,463
223	Kynurenic acid	Broad spectrum EAA antagonist	1,46
225	Quinolinic acid	Transmitter candidate	1,46
432	MY-5445	PDE5 inhibitor	1,46
1617	SB 415286	Potent, selective GSK-3 inhibitor	1,46
2467	CGS 20625	Selective central benzodiazepine receptor partial agonist	1,46
1220	(RS)-PPG	Potent, selective mGlu8 agonist	1,457
1410	SDM25N hydrochloride	Potent, selective non-peptide δ antagonist	1,457
336	(RS)-MCPG	Non-selective mGlu antagonist	1,45
1971	(+)-Anabasine hydrochloride	Neuronal nicotinic receptor agonist	1,447
1079	(+)-SK&F 10047 hydrochloride	σ1 selective agonist	1,44
1974	SANT-1	Inhibitor of hedgehog (Hh) signaling; antagonizes smoothened activity	1,44
483	OR-486	Catechol-O-methyl transferase inhibitor	1,437
584	L-(-)- α-Methyldopa	Aromatic L-amino acid decarboxylase inhibitor	1,437
833	ICI-162,846	Potent H2 antagonist, active in vivo	1,437
1401	NU 1025	Potent PARP inhibitor	1,433
673	L-Canavanine sulfate	NOS inhibitor	1,43
2442	CGP 53353	Selective inhibitor of PKCβII	1,43
2533	DPO-1	Blocker of KV1.5 channel and IKur current	1,43
2213	N20C hydrochloride	Non-competitive NMDA receptor open-channel blocker	1,423
860	tADA	Group I agonist; some mGlu5 selectivity	1,42
1050	RS 102221 hydrochloride	Selective 5-HT2C antagonist	1,417
2495	Melperone hydrochloride	5-HT2A/D2 receptor antagonist; neuroleptic	1,417
2342	4-Methylhistamine dihydrochloride	Selective, high affinity H4 agonist	1,413
1302	(S)-3,4-DCPG	Potent, selective mGlu8a agonist	1,41
1994	ZK 93423	Potent benzodiazepine agonist	1,41
1114	CGP 37157	Antagonist of mitochondrial Na+/Ca2+ exchange	1,403
1215	SIB 1757	Highly selective mGlu5 antagonist	1,403
1321	ZM 336372	Potent, selective c-Raf inhibitor	1,403
342	(RS)-3,5-DHPG	Selective group I mGlu agonist	1,4
543	C-1	Protein kinase C inhibitor	1,393
548	(±)-Lauroylcarnitine chloride	Intermediate in lipid metabolism	1,393
332	L-CCG-lll	Potent, competitive uptake inhibitor	1,387
554	FG 7142	Benzodiazepine inverse agonist	1,387
1060	(S)-(-)-Pindolol	More active enantiomer of Cat. No. 0994	1,387
1035	8-M-PDOT	Melatonin agonist	1,38
2019	PSB 36	Potent and selective A1 antagonist	1,373
125	DL-AP3	Group I mGlu antagonist	1,37
1212	MPEP hydrochloride	mGlu5 antagonist and positive allosteric modulator at mGlu4	1,37
2197	L 755507	Very potent and selective β3 partial agonist	1,37
2496	DR 2313	Potent PARP inhibitor	1,37
1425	(S)-(+)-Dimethindene maleate	M2-selective antagonist	1,367
949	CP 55,940	Potent, non-selective cannabinoid receptor agonist	1,363
1276	AG 1478 hydrochloride	Highly potent EGFR-kinase inhibitor	1,36
2436	AC 55649	Selective RARβ2 agonist	1,36
2504	Irsogladine maleate	PDE4 inhibitor; antiulcer agent	1,36
591	Naloxonazine dihydrochloride	Selective µ1 antagonist	1,357
1348	UB 165 fumarate	Subunit selective nAChR agonist	1,357
1207	BRL 15572 hydrochloride	Selective h5-HT1D antagonist	1,353
2313	QX 314 chloride	Na+ channel blocker	1,353
1777	Arctigenin	Potent MKK1 inhibitor. Also inhibits IκBα phosphorylation	1,35
1142	Oxymetazoline hydrochloride	α1A agonist	1,347
2554	CD 1530	Potent and selective RARγ agonist	1,347
460	Cinanserin hydrochloride	Selective 5-HT2 antagonist	1,343
938	p-Chlorophenylalanine	Tryptophan hydroxylase inhibitor	1,343
1963	SB 408124	Selective non-peptide OX1 antagonist	1,343
281	(R)-(+)-HA-966	Partial NMDA agonist, acts glycine site	1,337
416	YS-035 hydrochloride	Inhibits K+ outward/pacemaker current	1,337
780	NCS-382	Antagonist of γ-hydroxybutyric acid	1,337
1868	U0124	Inactive analog of U0126 (Cat. No. 1144)	1,337
1979	L-803,087 trifluoroacetate	Potent and selective sst4 agonist	1,337
469	Nitrocaramiphen hydrochloride	Muscarinic antagonist, M1 > M2	1,333
328	(R)-3-Carboxy-4-hydroxyphenylglycine	Ionotropic glutamate receptor antagonist	1,33
1325	RS 100329 hydrochloride	Potent, subtype selective α1A antagonist	1,33
2288	O-1918	Silent antagonist for putative abnormal-CBD receptor	1,33
320	(S)-4-Carboxy-3-hydroxyphenylglycine	Group I antagonist/group II agonist	1,327
2208	LY255283	Selective, competitive BLT2 receptor antagonist	1,327
412	MDL 72832 hydrochloride	Potent 5-HT1A ligand	1,323
599	Naloxone hydrochloride	Broad spectrum opioid antagonist	1,323
836	ICI-185,282	Potent thromboxane receptor antagonist	1,323
1019	LY 235959	Competitive NMDA antagonist	1,323
1437	D609	Selective PC-PLC inhibitor	1,323
845	Evans Blue tetrasodium salt	Potent inhibitor of L-glutamate uptake into synaptic vesicles	1,32
1128	Picrotoxin	GABAA receptor antagonist	1,32
1371	SB 200646 hydrochloride	5-HT2C/2B antagonist	1,32
2214	ABT 724 trihydrochloride	Potent, selective D4 partial agonist; proerectile	1,32
2394	SDZ NKT 343	Highly selective, human NK1 antagonist	1,32
996	Cyproheptadine hydrochloride	5-HT2 antagonist	1,317
1769	Flurbiprofen	Cyclooxygenase inhibitor	1,317
2006	Paxilline	Potent blocker of BKCa channels	1,317
1383	BML-190	Potent, selective CB2 ligand	1,313
384	N-Acetyl-L-leucyl-L-leucyl-L-methional	Cathepsin inhibitor	1,31
569	(R)-(-)- α-Methylhistamine dihydrobromide	Potent, standard H3 agonist	1,31
925	SCH 23390 hydrochloride	Standard selective D1-like antagonist. Also 5-HT2C agonist	1,31
3271	Compound 401	Selective DNA-PK and mTOR inhibitor	1,31
458	5-Carboxamidotryptamine maleate	5-HT1 agonist. Also has high affinity for 5-ht5A and 5-HT7	1,307
1214	SIB 1893	mGlu5 antagonist and positive allosteric modulator at mGlu4	1,307
1350	(S)-(+)-Rolipram	Less active enantiomer of Cat. No. 0905	1,307
2583	Omeprazole	H+,K+-ATPase inhibitor	1,307
1675	YM 90709	Interleukin-5 receptor antagonist	1,303
427	Bromocriptine mesylate	Selective D2-like agonist	1,3
946	WB 4101 hydrochloride	α1A antagonist	1,3
1561	(S)-SNAP 5114	GABA uptake inhibitor	1,3
2374	GW 405833	Selective, high affinity CB2 receptor partial agonist	1,297
2655	Naproxen sodium	Cyclooxygenase inhibitor	1,297
258	ACBC	NMDA antagonist, acts glycine site	1,293
348	2-BFI hydrochloride	Potent, selective I2 ligand. Putative agonist	1,29
516	Etonitazenyl isothiocyanate	Irreversible affinity label (µ selective)	1,29
961	SYM 2206	Non-competitive AMPA antagonist	1,29
1460	PACOCF3	Phospholipase A2 inhibitor	1,29
558	2-Methyl-5-hydroxytryptamine hydrochloride	5-HT3 agonist/potent 5-ht6 ligand	1,28
1616	SB 216763	Potent, selective GSK-3 inhibitor	1,28
706	7-Hydroxy-DPAT hydrobromide	Dopamine agonist (D3 ≥ D2 < > D4)	1,273
1063	CGS 21680 hydrochloride	A2A agonist	1,273
1997	Ro 15-4513	Benzodiazepine partial inverse agonist	1,273
190	CNQX	Potent AMPA/kainate antagonist	1,27
1227	Apigenin	Protein kinase inhibitor	1,27
1700	BIIE 0246 formate	Potent, selective non-peptide NPY Y2 antagonist	1,27
2615	PD 158780	Potent ErbB receptor family inhibitor	1,27
537	MR 16728 hydrochloride	Stimulates ACh release	1,267
566	N-Methylquipazine dimaleate	5-HT3 agonist	1,267
891	Rauwolscine hydrochloride	α2 antagonist	1,267
2479	JTE 907	Selective CB2 receptor antagonist/inverse agonist	1,267
439	DPCPX	A1 selective antagonist	1,263
448	Calpeptin	Calpain and cathepsin L inhibitor	1,263
1341	JWH 015	Selective CB2 agonist	1,263
1380	PMPA (NAALADase inhibitor)	GCP II inhibitor	1,263
1682	PIT	P2Y ligand; displays mixed antagonism/potentiation	1,263
1975	6-Iodo-nordihydrocapsaicin	Potent, competitive vanilloid receptor antagonist	1,263
2463	SCH 442416	Very selective, high affinity A2A antagonist	1,263
611	(±)-Propionylcarnitine chloride	Intermediate in lipid metabolism	1,26
746	Zinc protoporphyrin IX	Heme oxygenase and guanylyl cyclase inhibitor	1,26
1377	Cromakalim	KATP channel opener	1,26
1415	1400W dihydrochloride	Potent, highly selective iNOS inhibitor	1,26
1795	Zacopride hydrochloride	Highly potent 5-HT3 receptor antagonist. Also 5-HT4 agonist	1,26
2242	Octopamine hydrochloride	Invertebrate biogenic amine: activates β3 adrenoceptors	1,26
2611	IMD 0354	Inhibitor of IKK-2	1,26
2777	Nefazodone hydrochloride	5-HT2A antagonist and 5-HT uptake inhibitor. Antidepressant	1,26
2938	SD 169	Selective, orally active p38α inhibitor	1,26
131	(-)-Bicuculline methochloride	Water-soluble GABAA antagonist	1,257
344	GABA	Endogenous agonist	1,257
1692	Cilostazol	PDE3A inhibitor. Also adenosine uptake inhibitor	1,257
2324	Necrostatin-1	Novel inhibitor of non-apoptotic cell death (necroptosis)	1,257
994	Pindolol	β3 partial agonist	1,253
1209	LY 341495	Highly potent, selective group II antagonist	1,253
2251	Cisplatin	Potent proapoptotic anticancer agent; activates caspase-3	1,253
1206	SC 19220	Selective EP1 receptor antagonist	1,25
1347	Nafadotride	Highly potent, preferential D3 antagonist	1,25
1475	(-)-[3R,4S]-Chromanol 293B	IKs blocker. Enantiomer of (Cat. No. 1412)	1,25
1531	Icilin	Activates a novel cold receptor. Cooling agent	1,25
1746	Nemonapride	Highly potent D2-like antagonist. Also 5-HT1A agonist	1,247
2200	PD 160170	Selective non-peptide NPY Y1 antagonist	1,247
2275	TBB	Selective cell-permeable CK2 inhibitor	1,247
508	Doxepin hydrochloride	Highly potent H1 antagonist. Also binds to H4 receptor	1,243
876	AM 92016 hydrochloride	KV channel blocker	1,243
915	Cilostamide	PDE3 inhibitor	1,243
1007	N-Desmethylclozapine	5-HT2C antagonist	1,243
1471	Etomidate	GABA mimetic and GABA modulatory agent	1,243
684	(±)-Epibatidine	Very potent nicotinic agonist	1,24
1244	KB-R7943 mesylate	Na+/Ca2+ exchange inhibitor (reverse mode)	1,24
1594	Ro 25-6981 maleate	Subtype-selective NR2B antagonist	1,24
2582	Lansoprazole	H+,K+-ATPase inhibitor	1,24
2649	GW 9508	Potent and selective FFA1 (GPR40) agonist	1,24
271	cis-ACBD	Potent, selective L-glutamate uptake inhibitor	1,237
1133	BRL 44408 maleate	Selective α2A antagonist	1,237
1259	1-Deoxymannojirimycin hydrochloride	α-Mannosidase I inhibitor	1,237
1403	FPL 64176	Potent activator of Ca2+ channels (L-type)	1,237
658	FGIN-1-27	Potent, specific ligand for mitochondrial DBI receptor	1,233
955	(-)-MK 801 maleate	NMDA antagonist, less active enantiomer	1,233
635	Synthalin sulfate	Non-competitive NMDA antagonist	1,23
1296	CI 966 hydrochloride	Selective inhibitor of GAT-1	1,23
1858	Impentamine dihydrobromide	Selective H3 antagonist	1,23
310	(RS)-4-Carboxy-3-hydroxyphenylglycine	Broad spectrum EAA ligand	1,227
897	S-Isopropylisothiourea hydrobromide	iNOS inhibitor, acts arginine binding site	1,227
1245	CGP 35348	Brain penetrant, selective GABAB antagonist	1,227
1327	L-655,708	Selective for α5-containing GABAA receptors	1,227
1459	SU 4312	Potent inhibitor of VEGFR tyrosine kinase	1,227
1479	Mifepristone	Progesterone and glucocorticoid antagonist	1,227
1694	Ibudilast	PDE inhibitor (non-selective)	1,227
2078	UBP 296	Selective, potent kainate antagonist; selective for GluR5-containing receptors	1,227
351	1-Acetyl-4-methylpiperazine hydrochloride	Nicotinic agonist	1,223
1061	(-)-Quinpirole hydrochloride	Selective D2-like agonist	1,223
2470	Nimesulide	Cyclooxygenase-2 (COX-2) inhibitor	1,223
941	MK 212 hydrochloride	5-HT2C agonist	1,22
1426	PPT	Subtype-selective ERα agonist	1,22
1709	CL 218872	Benzodiazepine agonist	1,22
373	NBQX	Potent AMPA antagonist, more selective than CNQX (Cat. No. 0190)	1,217
386	3-Methyl-GABA (2:1 salt with naphthalene-1,5-disulphonic acid)	Activator of GABA amino-transferase	1,217
740	Naltrindole hydrochloride	δ selective non-peptide antagonist	1,217
854	MSPG	Group II/group III mGlu antagonist	1,217
896	GR 135531	High affinity melatonin MT3 ligand	1,217
1238	CCMQ	Used to characterize NR2B-containing NMDA receptors	1,217
341	L-AP6	Selective agonist of the 'quis' effect	1,213
1506	Terazosin hydrochloride	α1 and α2B antagonist (α1 > α2B). Orally active	1,213
1758	PETCM	Activator of caspase-3	1,213
932	Immepip dihydrobromide	Standard H3 agonist. Also H4 agonist	1,21
751	SM-21 maleate	Presynaptic cholinergic modulator	1,207
538	trans-4-Hydroxycrotonic acid	GHB receptor ligand	1,203
744	Ceramide	Ser/Thr protein phosphatase activator	1,203
1529	SNC-162	Potent, selective non-peptide δ agonist	1,203
2404	Ambroxol hydrochloride	Na+ channel blocker	1,203
389	Arcaine sulfate	Competitive NMDA antagonist	1,2
1349	(R)-(-)-Rolipram	More active enantiomer of Cat. No. 0905	1,2
1402	SB 203580 hydrochloride	Selective inhibitor of p38 MAPK; water-soluble	1,2
443	6-Chloromelatonin	Melatonin agonist	1,197
522	Flunarizine dihydrochloride	Dual Na+/Ca2+ channel (T-type) blocker	1,197
754	N-Benzylnaltrindole hydrochloride	δ2 selective non-peptide antagonist	1,197
1131	KU14R	Antagonist of pancreatic imidazoline receptor	1,197
1324	RX 821002 hydrochloride	Potent, selective α2D antagonist	1,197
2175	Tetrabenazine	Potent inhibitor of vesicular monoamine transport; depletes dopamine stores	1,197
2828	NU 7026	Selective DNA-dependent protein kinase inhibitor	1,193333
254	(S)-AMPA	Selective AMPA agonist. Active isomer of (RS)-AMPA (Cat. No. 0169)	1,193
457	Clomipramine hydrochloride	5-HT re-uptake inhibitor	1,193
761	TTNPB	Retinoic acid agonist	1,193
855	MTPG	Group II/group III mGlu antagonist. More selective for group II than group III	1,193
1059	BW 723C86 hydrochloride	5-HT2B agonist	1,193
1064	Methysergide maleate	5-HT1/5-HT2 antagonist	1,193
2902	D 4476	Selective CK1 inhibitor. Also inhibits TGF-βRI	1,193
1558	Tracazolate hydrochloride	Subtype-selective GABAA allosteric modulator	1,19
1937	NSC 693868	Cdk inhibitor. Also inhibits GSK-3	1,19
216	L-Cysteinesulfinic acid	NMDA and mGlu agonist	1,187
312	(RS)-(Tetrazol-5-yl)glycine	Highly potent NMDA receptor agonist	1,187
1032	CP 93129 dihydrochloride	5-HT1B agonist	1,187
1132	Harmane	Putative endogenous imidazoline ligand. Also MAO inhibitor	1,187
1581	Purvalanol B	Cyclin-dependent kinase inhibitor	1,187
2173	WAY 629 hydrochloride	Selective 5-HT2C agonist	1,187
2295	(±)-Cloprostenol sodium salt	Water-soluble PGF2α analog and potent FP receptor agonist	1,187
385	N-[2-(Acetoxy)ethyl]-3-pyridinecarboxamide	K+ channel opener	1,183
666	3-(4-Allylpiperazin-1-yl)-2-quinoxalinecarbonitrile maleate	5-HT3 antagonist	1,183
763	N-[2-(Piperidinylamino)ethyl]-4-iodobenzamide	σ1 selective ligand	1,183
1031	Piribedil dihydrochloride	Dopamine agonist	1,183
2000	XE 991 dihydrochloride	Potent, selective KCNQ channel blocker; blocks M-current	1,183
2202	Zatebradine hydrochloride	Bradycardic agent; blocks If pacemaker current	1,183
2681	17-PA	Antagonist of neurosteroid potentiation and direct gating of GABAA	1,183
236	(±)-Nipecotic acid	GABA uptake inhibitor	1,18
784	Ketotifen fumarate	H1 antagonist	1,18
803	MSOP	Specific group III mGlu antagonist	1,18
2096	DAU 5884 hydrochloride	M3 receptor antagonist	1,18
2187	NS 3763	Selective non-competitive kainate antagonist; selective for GLUK5	1,18
2281	2'-MeCCPA	Very selective and potent A1 receptor agonist	1,18
1205	SR 57227 hydrochloride	Potent, selective 5-HT3 agonist	1,173
1555	AG 825	EGFR-kinase inhibitor, selective for Her2	1,173
2270	SCH 58261	Potent, highly selective A2A antagonist	1,173
476	2,4-Diamino-6-hydroxypyrimidine	Inhibits biosynthesis of tetrahydrobiopterin and thus NOS	1,17
787	Aminoguanidine hydrochloride	Irreversible iNOS inhibitor	1,17
900	MRS 2179 tetrasodium salt	Selective P2Y1 antagonist	1,17
1093	Pirfenidone	Antifibrotic agent; regulates cytokine levels in vivo	1,17
2339	WEB 2086	Potent PAF receptor antagonist	1,17
650	Trimethoprim	Dihydrofolate reductase inhibitor	1,167
2227	CI 976	Acyl-CoA:cholesterol acyltransferase (ACAT) inhibitor	1,167
498	U-54494A hydrochloride	κ agonist	1,163
1044	NBQX disodium salt	More water soluble form of NBQX (Cat. No. 0373)	1,163
1430	DuP 697	Cyclooxygenase-2 (COX-2) inhibitor	1,163
2577	Cetirizine dihydrochloride	Selective H1 antagonist	1,163
593	NPPB	Chloride channel blocker	1,16
2438	TMPH hydrochloride	Neuronal nicotinic receptor antagonist	1,16
760	AM580	Retinoic acid agonist	1,157
1145	L-733,060 hydrochloride	Potent NK1 antagonist	1,157
937	Pimozide	D2-like antagonist	1,153
1103	Ketoconazole	Cytochrome P450c17 inhibitor	1,153
1250	SDZ 220-581	Competitive NMDA antagonist	1,153
2645	Fananserin	5-HT2A antagonist. Also D4 antagonist	1,153
235	Isoguvacine hydrochloride	Selective GABAA agonist	1,15
405	β-CCB	Benzodiazepine inverse agonist, putative endogenous ligand	1,15
770	GBLD 345	High affinity benzodiazepine agonist	1,15
1241	CGS 19755	Potent, competitive NMDA antagonist	1,15
1326	BADGE	PPARγ antagonist	1,15
2638	ST 91	α2 agonist, putative α2C agonist	1,15
962	Buspirone hydrochloride	5-HT1A partial agonist	1,147
1248	CGP 55845	Potent, selective GABAB antagonist	1,147
1610	Rottlerin	Reported PKCδ inhibitor	1,147
2491	Xaliproden hydrochloride	Orally active, high affinity 5-HT1A agonist	1,147
329	(S)-3-Carboxy-4-hydroxyphenylglycine	Group I antagonist/group II agonist	1,143
973	MPDC	Potent inhibitor of L-glutamate uptake. Less activity as a substrate compared to its parent compound (Cat. No. 0298)	1,143
2662	PHTPP	Selective ERβ antagonist	1,143
767	Bifemelane hydrochloride	MAO-A and MAO-B inhibitor	1,14
867	Aniracetam	Desensitization inhibitor (AMPA > kainate)	1,14
963	9-AC	Chloride transport inhibitor	1,14
1077	Lobeline hydrochloride	Nicotinic agonist	1,14
1134	CGP 12177 hydrochloride	β3 partial agonist. β1/β2 antagonist.	1,14
1232	Wortmannin	Potent, irreversible inhibitor of PI 3-kinase. Also inhibitor of PLK1	1,14
1815	Palmitoylisopropylamide	Inhibitor of FAAH	1,14
214	L-Aspartic acid	NMDA agonist	1,137
703	Anpirtoline hydrochloride	Highly potent 5-HT1B agonist. Also 5-HT3 antagonist	1,137
805	(S)-3,5-DHPG	Active enantiomer of Cat. No 0342	1,137
1042	N-Methyllidocaine iodide	Enhances biosynthesis of phosphatidylinositol	1,137
1089	8-Bromo-cGMP, sodium salt	cGMP analog; activates PKG	1,137
1322	GR 113808	Potent, selective 5-HT4 antagonist	1,137
1379	SB 221284	Potent, selective 5-HT2C/2B antagonist	1,137
2150	nTZDpa	Potent, selective PPARγ partial agonist	1,137
2161	NSC 23766	Selective inhibitor of Rac1-GEF interaction; antioncogenic	1,137
226	D-Serine	Potentiator, acts glycine site	1,133
324	(RS)-3-Hydroxyphenylglycine	Group I mGlu agonist	1,133
722	N-Acetyl-N-acetoxy-4-chlorobenzenesulfonamide	Nitroxyl precursor	1,133
1624	2-Methylthio-ADP trisodium salt	Potent agonist for P2Y1, P2Y12 and P2Y13	1,133
1750	(S)-HexylHIBO	Group I mGlu antagonist	1,133
415	Ro 20-1724	PDE4 inhibitor	1,13
479	Malonoben	Oxidative phosphorylation uncoupler	1,13
505	Dihydroergotoxine mesylate	Binds to GABAA receptor Cl- channel; allosteric modulator of benzodiazepine site	1,13
518	EBPC	Aldose reductase inhibitor	1,13
604	Nicergoline	α antagonist	1,13
493	AG 18	EGFR/PDGFR-kinase inhibitor	1,127
1363	PD 81723	Allosteric potentiator of A1 receptors	1,127
2271	GW 6471	PPARα antagonist	1,127
2636	Ivachtin	Potent caspase-3 inhibitor	1,127
620	4-PPBP maleate	Specific σ ligand, NMDA antagonist	1,123
1396	Fenretinide	Synthetic retinoid. Potent anti-cancer agent	1,123
1677	GW 7647	Highly selective, potent PPARα agonist. Orally active	1,123
2237	BRL 50481	Selective PDE7 inhibitor	1,123
2484	(±)-AC 7954 hydrochloride	Non-peptide UT receptor agonist	1,123
597	Naftopidil hydrochloride	α1 antagonist	1,12
808	Vigabatrin	GABA-T inhibitor	1,12
877	Luzindole	Competitive melatonin MT1/MT2 antagonist	1,12
1816	ICI 63197	PDE4 inhibitor	1,12
2195	Eliprodil	Non-competitive NR2B-selective NMDA antagonist	1,12
2687	Pentylenetetrazole	CNS stimulant	1,12
253	(R)-AMPA	Inactive isomer of (RS)-AMPA (Cat. No. 0169)	1,117
393	S-(-)-Atenolol	Active isomer	1,117
507	Dantrolene, sodium salt	Ca2+ release inhibitor	1,117
892	Naltriben mesylate	Standard δ2 selective antagonist	1,117
1015	RS 16566 hydrochloride	5-HT3 ligand. Also shows affinity for zacopride binding site	1,117
1125	Quercetin	Non-selective PI 3-kinase inhibitor	1,117
1579	HEMADO	High affinity selective A3 agonist	1,117
2022	SR 202	Selective PPARγ antagonist; antidiabetic and antiobesity agent	1,117
417	(RS)-Baclofen	Selective GABAB agonist	1,113
588	5-Methylfurmethiodide	Potent muscarinic agonist	1,113
1043	QX 222	Na+ channel blocker	1,113
1659	Fenoldopam hydrochloride	Selective D1-like partial agonist	1,113
665	L-NAME hydrochloride	Non-selective NOS inhibitor	1,11
724	Pirlindole mesylate	MAO-A inhibitor	1,11
868	L-732,138	Potent, selective NK1 antagonist	1,11
990	RS 67506 hydrochloride	5-HT4 partial agonist	1,11
1254	Y-27632 dihydrochloride	Selective p160ROCK inhibitor	1,11
1258	1-Deoxynojirimycin	Glucosidase I and II inhibitor	1,11
1953	DMeOB	Negative allosteric modulator at mGlu5	1,11
286	5,7-Dichlorokynurenic acid	Potent NMDA antagonist, acts glycine site	1,107
800	7-NINA	Sodium salt of (Cat. No. 0602)	1,107
2447	YM 298198, Desmethyl-	Derivative of mGlu1 antagonist YM 298198	1,107
919	TRIM	nNOS/iNOS inhibitor	1,103
1036	ZM 241385	Potent, highly selective A2A antagonist	1,103
1541	HA14-1	Bcl-2 inhibitor. Induces apoptosis	1,103
1586	SKF 83566 hydrobromide	Potent, selective D1-like antagonist	1,103
1780	NNC 63-0532	Potent non-peptide NOP agonist; brain penetrant	1,103
2397	Eplerenone	Selective mineralocorticoid receptor antagonist	1,103
107	L-AP5	Less active form of DL-AP5 (Cat. No. 0105)	1,1
776	(S)-Methylisothiourea sulfate	Highly selective iNOS inhibitor	1,1
1472	Suramin hexasodium salt	Non-selective P2 antagonist	1,1
1509	TMS	Cytochrome P450 1B1 inhibitor	1,1
2632	CL 82198 hydrochloride	Selective inhibitor of MMP-13	1,1
2665	BMS 191011	Potent Maxi-K channel opener (BKCa, KCa1.1)	1,1
162	S-Sulfo-L-cysteine sodium salt	Group I agonist	1,097
485	Alrestatin	Aldose reductase inhibitor	1,097
545	Ifenprodil hemitartrate	Non-competitive NMDA antagonist. Also σ ligand	1,097
627	2-[(4-Phenylpiperazin-1-yl)methyl]-2,3-dihydroimidazo[1,2-c]quinazolin-5(6H)-one	Potent, selective α1 antagonist	1,097
1009	E4CPG	Group I/group II mGlu antagonist	1,097
1112	ACPT-II	Competitive mGlu receptor antagonist	1,097
1372	SB 204741	Potent, selective 5-HT2B antagonist	1,097
2579	Zamifenacin fumarate	Selective M3 antagonist	1,097
1000	ZD 7288	Sino-atrial node function modulator (If inhibitor)	1,093
1080	(R)-(+)-8-Hydroxy-DPAT hydrobromide	More active enantiomer of Cat. No. 0529	1,093
571	PCA 4248	PAF receptor antagonist	1,09
870	11,94 MDL	5-HT2A antagonist	1,09
1071	Pirenzepine dihydrochloride	Selective M1 muscarinic antagonist	1,09
1224	2-APB	IP3 receptor antagonist. Also TRP channel modulator	1,09
1496	SP 600125	Novel and selective JNK inhibitor	1,09
2329	Ro 10-5824	Selective D4 receptor partial agonist	1,09
217	D-Glutamic acid	Endogenous, non-selective agonist. Less active enantiomer	1,087
890	Amiloride hydrochloride	Na+ channel blocker. Also I2 imidazoline ligand	1,087
1102	Procaterol hydrochloride	Potent β2 agonist	1,087
1621	Streptozocin	DNA alkylator; antitumor and induces diabetes	1,087
1047	ICI 182,780	Estrogen receptor antagonist	1,083
1072	AGN 192403 hydrochloride	I1 selective ligand	1,083
1470	Flecainide acetate	Cardiac Na+ channel blocker. Antiarrhythmic	1,083
1797	OMDM-2	Potent inhibitor of anandamide uptake	1,083
1957	GR 79236	A1 agonist	1,083
2140	LY 171883	Selective, orally active LTD4 antagonist	1,083
2008	SKF 86002 dihydrochloride	p38 MAP kinase inhibitor; anti-inflammatory agent	1,08
2641	L 368899 hydrochloride	Potent, non-peptide oxytocin receptor antagonist	1,08
219	Glycine	Endogenous potentiator, co-transmitter	1,077
846	Chicago Sky Blue 6B	Potent inhibitor of L-glutamate uptake into synaptic vesicles	1,077
1240	NF 023	Selective, competitive P2X antagonist	1,077
1309	PPNDS	Potent, selective P2X1 antagonist	1,077
1469	CGP 37849	Potent selective NMDA antagonist	1,077
1765	UBP 282	AMPA/kainate antagonist; distinguishes between motoneuron and dorsal root kainate receptors	1,077
2184	SN-6	Selective Na+/Ca2+ exchange inhibitor (reverse mode)	1,077
2573	PSB 069	Non-selective NTPDase inhibitor	1,077
379	SKF 97541	Extremely potent GABAB agonist	1,073
1615	SB 366791	Potent, selective, competitive TRPV1 (VR1) antagonist	1,073
1854	Ro 60-0175	Potent, selective 5-HT2C agonist	1,073
2292	AQ-RA 741	Selective, high affinity M2 antagonist	1,073
2315	Immethridine dihydrobromide	Potent H3 agonist, highly selective over H4	1,073
387	(RS)-Atenolol	β1 antagonist	1,07
934	Olvanil	Potent vanilloid receptor agonist	1,07
1454	GYKI 52466 hydrochloride	Selective non-competitive AMPA antagonist	1,07
1801	WAY 161503 hydrochloride	Potent, selective 5-HT2C agonist	1,07
807	THIP hydrochloride	GABAA agonist	1,067
1397	PP 1	Potent, selective Src inhibitor	1,067
1706	Acetaminophen	Cyclooxygenase inhibitor; may be selective for COX-3	1,067
188	L-Quisqualic acid	AMPA/group I mGlu agonist	1,063
649	(S)-Timolol maleate	β1 antagonist	1,063
705	L-701,252	NMDA antagonist, acts glycine site	1,063
736	2-[1-(4-Piperonyl)piperazinyl]benzothiazole	5-HT4 agonist. Also 5-HT3 antagonist	1,063
1117	AM 251	Potent CB1 antagonist. Also GPR55 agonist	1,063
1747	Isoproterenol hydrochloride	Standard selective β agonist	1,063
2706	Temozolomide	DNA-methylating antitumor agent	1,063
3037	SU 5416	VEGFR inhibitor. Also inhibits c-kit, Ret, MET and FLT3	1,063
442	4-Chlorophenylguanidine hydrochloride	Urokinase inhibitor	1,06
1001	Chlorisondamine diiodide	Nicotinic antagonist; slow offset	1,06
1014	QX 314 bromide	Na+ channel blocker	1,06
1503	Pinacidil	K+ channel opener. Activates KATP channels	1,06
1546	(S)-(-)-Bay K 8644	Ca2+-channel activator (L-type)	1,06
2076	Y-26763	KATP channel opener	1,06
206	β-Alanine	Endogenous glycine agonist, more selective than Taurine (Cat. No. 0209)	1,057
262	2,4-Dihydroxyphenylacetyl-L-asparagine	Component of Joro spider toxin	1,057
629	Quipazine dimaleate	5-HT3 agonist	1,057
929	ICI 215,001 hydrochloride	β3 agonist	1,057
992	Isamoltane hemifumarate	5-HT1B antagonist	1,057
1066	IB-MECA	A3 selective agonist	1,057
1073	(RS)-APICA	Selective group II antagonist	1,057
1104	2-Cl-IB-MECA	Highly selective A3 agonist	1,057
1144	U0126	Potent, selective inhibitor of MEK1 and 2	1,057
1385	MRS 1334	Potent, highly selective hA3 antagonist	1,057
1542	Splitomicin	Sir2p inhibitor	1,057
1856	L-165,041	Potent PPARδ agonist	1,057
2238	GW 441756	Potent, selective TrkA inhibitor	1,057
322	(R)-4-Carboxyphenylglycine	Moderately potent NMDA antagonist	1,053
366	A-3 hydrochloride	Protein kinase inhibitor	1,053
549	Methylergometrine maleate	Active metabolite of methysergide	1,053
2634	DAPT	γ-secretase inhibitor	1,053
600	Nimodipine	Ca2+ channel blocker (L-type)	1,05
903	SYM 2081	Highly selective kainate agonist	1,05
1052	A 61603 hydrobromide	α1A agonist	1,05
298	L-trans-2,4-PDC	Transportable EAAT1-4 inhibitor/non-transportable EAAT5 inhibitor	1,047
1038	WIN 55,212-2 mesylate	Highly potent cannabinoid agonist	1,047
2460	Lazabemide hydrochloride	Selective MAO-B inhibitor	1,047
2466	UK 14,304 tartrate	Water-soluble form of Cat. No. 0425	1,047
2578	Benazepril hydrochloride	Angiotensin-converting enzyme (ACE) inhibitor	1,047
2642	Co 102862	State-dependent Na+ channel blocker; anticonvulsant	1,047
1312	WY 14643	Selective PPARα agonist	1,043
1422	DCEBIO	Activates Cl- conductance and hIK1 K+ channels	1,043
1427	Citalopram hydrobromide	Highly potent and selective 5-HT uptake inhibitor	1,043
1658	GR 125487 sulfamate	Potent, selective 5-HT4 antagonist. Active in vivo	1,043
1664	GW 1929	Selective PPARγ agonist. Orally active	1,043
1698	L 655240	Potent, selective thromboxane A2/prostaglandin endoperoxide antagonist	1,043
2314	LOE 908 hydrochloride	Broad spectrum cation channel blocker; neuroprotective	1,043
2517	RS 504393	Highly selective CCR2 chemokine receptor antagonist	1,043
2633	WAY 170523	Potent and selective inhibitor of MMP-13	1,043
2661	UCL 2077	Slow afterhyperpolarization (sAHP) channel blocker	1,043
213	D-Aspartic acid	NMDA agonist	1,04
307	(S)-(-)-5-Iodowillardiine	Highly potent, subtype selective kainate agonist	1,04
601	Nitrendipine	Ca2+ channel blocker (L-type)	1,04
1148	Siguazodan	PDE3 inhibitor	1,04
1554	Piceatannol	Inhibits TNF-induced NF-κB activation	1,04
2475	ZM 323881 hydrochloride	Potent, selective inhibitor of VEGFR-2	1,04
347	nor-Binaltorphimine dihydrochloride	Standard κ selective antagonist	1,037
881	Chlormethiazole hydrochloride	Potentiates GABAA receptor function	1,037
1274	GR 159897	Non-peptide, potent NK2 antagonist	1,037
1657	Ginkgolide B	PAF receptor antagonist	1,037
496	(-)-U-50488 hydrochloride	More active enantiomer of Cat. No. 0495	1,033
552	MMPX	PDE1 inhibitor	1,033
1295	Loreclezole hydrochloride	Subtype-selective GABAA receptor modulator	1,033
1622	Remacemide hydrochloride	NMDA antagonist; blocks ion channel and allosteric modulatory site	1,033
1690	SCH 28080	H+,K+-ATPase inhibitor	1,033
2345	ZK 200775	Competitive AMPA/kainate antagonist	1,033
2719	RWJ 21757	Toll-like receptor 7 (TLR7) agonist	1,033
619	AG 494	Potent EGFR-kinase inhibitor	1,03
1304	BW-B 70C	5-Lipoxygenase inhibitor	1,03
1671	PD 102807	Selective M4 antagonist	1,03
2079	UBP 302	Selective, potent kainate antagonist; active enantiomer of UBP 296 (Cat. No. 2078)	1,03
2312	DNQX disodium salt	Water-soluble salt of Cat. No. 0189	1,03
654	Verapamil hydrochloride	Ca2+ channel blocker (L-type)	1,027
1442	BMY 45778	Non-prostanoid prostacyclin IP receptor partial agonist	1,027
1591	NBI 27914 hydrochloride	Selective non-peptide CRF1 antagonist	1,027
1762	Acifran	Hypolipidaemic agent; agonist for the GPR109A (HM74A) and GPR109B receptors	1,027
1960	SB 334867	Selective non-peptide OX1 antagonist	1,027
2457	Arcyriaflavin A	Potent cdk4/cyclin D1 and CaM Kinase II inhibitor. Antiviral agent (anti-HCMV)	1,027
2501	BAY 36-7620	Non-competitive mGlu1 antagonist with inverse agonist activity	1,027
1210	FR 139317	Highly potent, selective ETA antagonist	1,023
1869	Ipsapirone	Selective 5-HT1A agonist	1,023
2152	NSC 625987	Cyclin-dependent kinase 4 (cdk4) inhibitor	1,023
2500	BAY 59-3074	CB1/CB2 receptor partial agonist	1,023
227	L-Serine	Weak endogenous glycine receptor agonist	1,02
681	L-690,330	Inositol monophosphatase inhibitor	1,02
817	(2R,3S)-Chlorpheg	Weak NMDA antagonist	1,02
888	Cirazoline hydrochloride	Selective α1 agonist	1,02
1842	RHC 80267	Diacylglycerol lipase inhibitor	1,02
197	Homoquinolinic acid	Selective, potent NMDA agonist	1,017
1120	AM 630	CB2 selective antagonist/inverse agonist	1,017
1307	Ciglitazone	Selective PPARγ agonist	1,017
1702	N6 -Cyclopentyladenosine	Potent, selective A1 agonist	1,017
1964	Gossypol	Pro-apoptotic; downregulates Bcl-2 and Bcl-XL	1,017
2596	Mexiletine hydrochloride	Na+ channel blocker, antiarrhythmic agent	1,017
237	7-Chlorokynurenic acid	Potent competitive inhibitor of L-glutamate uptake	1,013
1053	RJR 2403 oxalate	α4β2 selective nicotinic agonist	1,013
1504	Milrinone	PDE3 inhibitor	1,013
2718	LY 364947	Selective inhibitor of TGF-βRI	1,013
532	W-84 dibromide	Antagonist-receptor complex stabilizer	1,01
783	N-Methyl-N-[(1S)-1-phenyl-2-(1-pyrrolidinyl) ethyl]phenylacetamide hydrochloride	Selective κ agonist	1,01
1804	SR 2640 hydrochloride	Potent, selective LTD4 /LTE4 receptor antagonist	1,01
2429	Fexofenadine hydrochloride	H1 receptor antagonist; non-sedating antiallergic agent	1,01
3063	1-Naphthyl PP1	Src family kinase inhibitor; also inhibits c-Abl	1,01
438	Etazolate hydrochloride	PDE4 inhibitor	1,007
752	Clobenpropit dihydrobromide	Highly potent H3 antagonist and H4 partial agonist	1,007
826	Tiotidine	Potent, selective H2 antagonist	1,007
847	Statil	Aldose reductase inhibitor	1,007
1612	SB 269970 hydrochloride	Potent selective 5-HT7 antagonist. Brain penetrant	1,007
1708	Indomethacin	Cyclooxygenase inhibitor (COX-1 > COX-2)	1,007
2347	Salubrinal	Selective inhibitor of eIF2α dephosphorylation	1,007
2441	JNJ 10191584 maleate	Selective H4 receptor antagonist; orally active	1,007
553	NAN-190 hydrobromide	5-HT1A antagonist	1,003
842	Agmatine sulfate	α2 ligand. Also imidazoline ligand	1,003
948	BRL 37344, sodium salt	β3 agonist	1,003
975	DCG IV	Very potent, selective group II mGlu agonist. Also NMDA agonist	1,003
1041	1-EBIO	Activator of epithelial Kca channels	1,003
486	1,3-Dipropyl-8-phenylxanthine	A1 selective antagonist	1
634	Salbutamol hemisulfate	β agonist (β2 > β1)	1
882	ZM 226600	KATP channel opener	1
964	Diazoxide	Blocks desensitization of AMPA receptors	1
1062	2-Methylthioadenosine triphosphate tetrasodium salt	P2 purinergic agonist	1
1074	(RS)-AMPA hydrobromide	More water soluble form of (RS)-AMPA (Cat. No. 0169)	1
1129	BRL 54443	Potent 5-ht1E/F agonist	1
1779	NNC 711	Selective inhibitor of GAT-1	1
433	SC-9	Protein kinase C activator	0,9967
454	Carbetapentane citrate	High affinity σ1 ligand	0,9967
652	Thalidomide	TNF-α synthesis inhibitor	0,9967
950	Xamoterol hemifumarate	β1 selective partial agonist	0,9967
1088	CGP 54626 hydrochloride	Potent, selective GABAB antagonist	0,9967
757	Vinpocetine	Na+ channel blocker	0,9933
1222	DMPQ dihydrochloride	Potent, selective inhibitor of β-type PDGFR	0,9933
1310	UCL 1684	Highly potent blocker of SKCa	0,9933
1414	Scopolamine hydrobromide	Non-selective muscarinic antagonist	0,9933
1625	DFB	Allosteric potentiator at mGlu5	0,9933
1808	E-4031 dihydrochloride	HERG channel blocker; inhibits rapid delayed rectifier K+ current (IKr)	0,9933
1847	Eticlopride hydrochloride	Selective D2/D3 antagonist	0,9933
2473	GW 4064	Selective farnesoid X receptor (FXR) agonist	0,9933
105	DL-AP5	Potent, selective NMDA antagonist	0,99
506	Dimaprit dihydrochloride	Standard H2 selective agonist	0,99
1663	BW 373U86	Potent, selective non-peptide δ agonist	0,99
1813	Indirubin-3'-oxime	GSK-3β inhibitor. Also inhibits other protein kinases	0,99
1870	BTS	Selective inhibitor of skeletal muscle myosin II ATPase activity	0,99
1949	L 670596	Potent, selective thromboxane A2/prostaglandin endoperoxide antagonist	0,99
2282	Moxonidine hydrochloride	I1 receptor and α2-adrenoceptor agonist (I1 > α2)	0,99
869	Felbamate	NMDA antagonist, acts glycine site	0,9867
972	CPPG	Very potent group III mGlu antagonist	0,9867
1251	SDZ 220-040	Potent, competitive NMDA antagonist	0,9867
1378	Levcromakalim	KATP channel opener. Active enantiomer of Cat. No. 1377	0,9867
1510	Ozagrel hydrochloride	Selective thromboxane A2 synthetase inhibitor	0,9867
269	Domoic acid	Potent, selective kainate agonist	0,9833
395	N-Acetylglycyl-D-glutamic acid	Potent convulsant	0,9833
474	Dihydroergocristine mesylate	Partial α agonist. Non-selective	0,9833
785	SB 203186 hydrochloride	5-HT4 antagonist	0,9833
786	MCI-186	Anti-ischemic and antioxidant	0,9833
1249	CY 208-243	Selective D1-like agonist	0,9833
1484	Oleylethanolamide	GPR55 agonist. Also PPARα agonist	0,9833
2390	MPMQ hydrochloride	Selective mGlu1 antagonist	0,9833
572	(S)-(+)-a-Methylhistamine dihydrobromide	H3 agonist, less active enantiomer	0,98
773	Memantine hydrochloride	NMDA antagonist, acts ion channel site	0,98
1033	Fluvoxamine maleate	5-HT re-uptake inhibitor	0,98
1065	PD 168077 maleate	High affinity, selective D4 agonist	0,98
1141	Dibutyryl-cAMP, sodium salt	Cell-permeable cAMP analog	0,98
1356	MG 624	α7 neuronal nicotinic receptor antagonist	0,98
1767	Zimelidine dihydrochloride	Selective 5-HT uptake inhibitor	0,98
1959	GW 311616 hydrochloride	Potent, selective human leukocyte elastase inhibitor	0,98
1095	(R)-(-)-Deprenyl hydrochloride	MAO-B inhibitor	0,9767
1794	Ro 26-4550 trifluoroacetate	Competitive inhibitor of IL-2/ IL-2Rα receptor interaction	0,9767
1952	DCB	Allosteric modulator at mGlu5	0,9767
1955	Ritanserin	Potent 5-HT2 antagonist	0,9767
2309	SR 142948	Highly potent NT receptor antagonist	0,9767
205	L-Alanine	Glycine receptor agonist, more potent than D-isomer (Cat. No. 0204)	0,9733
737	2-Iodomelatonin	High affinity melatonin agonist	0,9733
1116	AM 404	Anandamide transport inhibitor	0,9733
1584	MRS 1706	Potent and selective A2B inverse agonist	0,9733
1772	Urapidil hydrochloride	α1 antagonist. Also 5-HT1A receptor agonist	0,9733
357	N-Acetyltryptamine	Melatonin partial agonist (MT1/MT2). Also MT3 antagonist	0,97
573	N α-Methylhistamine dihydrochloride	Non-selective H3 agonist	0,97
690	Clonidine hydrochloride	α2 agonist. Also I1 ligand	0,97
825	Clofibric acid	PPAR agonist	0,97
1140	8-Bromo-cAMP, sodium salt	Cell-permeable cAMP analog	0,97
1246	CGP 52432	Potent, selective GABAB antagonist	0,97
1345	AF-DX 384	Potent M2/M4 antagonist	0,97
361	W-13 hydrochloride	Calmodulin antagonist	0,9667
512	SKF 91488 dihydrochloride	Histamine N-methyltransferase inhibitor	0,9667
583	Minoxidil	K+ channel (KATP) opener	0,9667
640	72222,00 MDL	5-HT3 antagonist	0,9667
1199	NF 279	Potent and selective P2X1 antagonist	0,9667
1676	T 0156 hydrochloride	Highly potent, selective PDE5 inhibitor	0,9667
1819	Demethylasterriquinone B1	Selective insulin RTK activator	0,9667
234	Guvacine hydrochloride	Specific GABA uptake inhibitor	0,9633
333	L-CCG-l	Potent group II mGlu agonist	0,9633
677	Naltrexone hydrochloride	Broad spectrum opioid antagonist	0,9633
1025	Nisoxetine hydrochloride	Noradrenalin re-uptake inhibitor	0,9633
1961	SB 258585 hydrochloride	Potent, selective 5-ht6 antagonist	0,9633
2310	SR 49059	Selective, orally active vasopressin V1a receptor antagonist	0,9633
1111	ACPT-I	Group III mGlu agonist	0,96
1435	SQ 22536	Adenylyl cyclase inhibitor	0,96
370	W-9 hydrochloride	Calmodulin antagonist	0,9567
414	AG 490	EGFR-kinase inhibitor. Also JAK2, JAK3 inhibitor	0,9567
556	BP 554 maleate	Selective 5-HT1A agonist	0,9567
598	SNAP	A stable analog of endogenous S-nitroso compounds	0,9567
653	(±)-Vesamicol hydrochloride	Inhibits ACh transport	0,9567
741	GF 109203X	Protein kinase C inhibitor	0,9567
904	AIDA	Potent, selective group I mGlu antagonist	0,9567
947	Zaprinast	PDE5/6/9/11 inhibitor	0,9567
1260	Ivermectin	Allosteric modulator of α7 nicotinic receptors	0,9567
1413	NAS-181	Selective r5-HT1B antagonist. Active in vivo	0,9567
1494	DPN	Highly potent ERβ agonist	0,9567
104	DL-AP7	Specific NMDA antagonist	0,9533
208	Hypotaurine	Non-selective endogenous glycine receptor agonist	0,9533
369	W-7 hydrochloride	Calmodulin antagonist. Inhibits myosin light chain kinase	0,9533
396	H-9 dihydrochloride	Protein kinase inhibitor	0,9533
511	BD 1008 dihydrobromide	Potent, selective σ ligand	0,9533
589	PRE-084 hydrochloride	Highly selective σ1 agonist	0,9533
661	2-[[4-(2-Methoxyphenyl)piperazin-1-yl]methyl]-6-methyl-2,3 dihydroimidazo[1,2c]quinazolin-5(6H)-one	Potent, selective α1 antagonist. Also σ2 ligand	0,9533
664	L-NNA	NOS inhibitor (nNOS = eNOS >> iNOS)	0,9533
771	L-NMMA acetate	Non-selective NOS inhibitor	0,9533
1218	DH 97	MT2 receptor antagonist	0,9533
1849	EMD 66684	Potent, selective non-peptide AT1 antagonist	0,9533
3000	Iressa	Orally active, selective EGFR inhibitor	0,9533
186	cis-ACPD	Potent NMDA agonist. Also group II mGluR agonist	0,95
285	Ibotenic acid	Non-selective NMDA agonist	0,95
430	SC-10	Protein kinase C activator	0,95
638	CGS 12066B dimaleate	5-HT1B agonist	0,95
646	HTMT dimaleate	H1 / H2 agonist	0,95
933	MM 77 dihydrochloride	5-HT1A (postsynaptic) antagonist	0,95
908	Ketanserin tartrate	Selective 5-HT2A antagonist. Also antagonist at 5-HT1D	0,9467
1490	MNI-caged-L-glutamate	Stable photoreleaser of L-glutamate	0,9467
2536	Domperidone	Peripheral D2-like antagonist	0,9467
775	(+)-UH 232 maleate	D2-like autoreceptor antagonist. D3 partial agonist.	0,9433
1810	Raclopride	Potent, selective D2/D3 antagonist	0,9433
2477	Proxyfan maleate	High affinity H3 ligand	0,9433
103	L-AP4	Selective group III mGlu agonist	0,94
209	Taurine	Non-selective, endogenous glycine receptor partial agonist	0,94
529	8-Hydroxy-DPAT hydrobromide	Selective 5-HT1A agonist. Also has moderate affinity for 5-HT7	0,94
988	RS 56812 hydrochloride	5-HT3 partial agonist	0,94
1838	IRL-2500	Potent ETB antagonist	0,94
204	D-Alanine	Weak glycine receptor agonist	0,9367
478	Flurofamide	Urease inhibitor	0,9367
568	Metaphit	Acylator of PCP and σ receptors	0,9367
1101	Cyclosporin A	Calcineurin inhibitor	0,9367
1203	MRS 2219	Potentiates P2X1-mediated responses	0,9367
1999	Linopirdine dihydrochloride	KCNQ channel blocker	0,9367
2284	SEW 2871	Cell-permeable, selective S1P1 receptor agonist	0,9367
2469	IBC 293	Selective agonist for the GPR109B (HM74) receptor. Antilipolytic	0,9367
889	RS 45041-190 hydrochloride	High affinity I2 ligand. Highly selective	0,9333
1253	(S)-WAY 100135 dihydrochloride	Potent, selective 5-HT1A antagonist	0,9333
1766	UBP 301	Kainate receptor antagonist	0,9333
2190	SR 27897	Potent and selective CCK1 antagonist	0,9333
2293	Zebularine	DNA methyltransferase and cytidine deaminase inhibitor	0,9333
2629	Cilnidipine	Ca2+ channel blocker (dual L/N-type)	0,9333
352	4-Acetyl-1,1-dimethylpiperazinium iodide	Nicotinic agonist	0,93
1366	ZM 449829	Potent, selective JAK3 inhibitor	0,93
1381	GW 5074	Potent, selective c-Raf1 kinase inhibitor	0,93
1511	SR 59230A hydrochloride	Potent and selective β3 antagonist	0,93
164	D-AP7	More active form of DL-AP7 (Cat. No. 0104)	0,9267
495	(±)-U-50488 hydrochloride	Standard selective κ agonist	0,9267
557	α-Methyl-5-hydroxytryptamine maleate	5-HT2B agonist	0,9267
894	(RS)-(±)-Sulpiride	Standard selective D2-like antagonist	0,9267
1375	SB 228357	5-HT2C/2B antagonist/inverse agonist	0,9267
1672	RU 28318, potassium salt	Potent, selective mineralocorticoid receptor antagonist	0,9267
603	SNOG	NO carrier. Breaks down to release NO	0,9233
725	BU 224 hydrochloride	Potent, selective I2 ligand. Putative antagonist	0,9233
790	Rilmenidine hemifuramate	α2 agonist. Also I1 ligand	0,9233
1376	SB 218795	Potent, selective non-peptide NK3 antagonist	0,9233
2580	Tenidap	NSAID, cyclooxygenase (COX-1) inhibitor. Also opener of KIR2.3	0,9233
112	γDGG	Broad spectrum glutamate receptor antagonist	0,92
455	(S)-(-)-Carbidopa	Aromatic L-amino acid decarboxylase inhibitor	0,92
477	(±)-Decanoylcarnitine chloride	Intermediate in lipid metabolism	0,92
641	Tropanyl-3,5-dimethylbenzoate	5-HT3 antagonist	0,92
678	(+)-AJ 76 hydrochloride	Antagonist; preferential action at D2-like autoreceptors	0,92
1516	SDZ 21009	β-adrenoceptor antagonist. Also 5-HT1A/1B antagonist	0,92
1749	HexylHIBO	Group I mGlu antagonist	0,92
2510	Talniflumate	Chloride channel blocker (hCLCA1/mCLCA3 and Cl-/HCO3- exchange)	0,92
2514	L 161982	Selective EP4 receptor antagonist	0,92
853	MPPG	Group III/group II mGlu antagonist. More selective for group III than group II	0,9167
952	Sotalol hydrochloride	β antagonist	0,9167
1037	PD 153035 hydrochloride	EGFR-kinase inhibitor	0,9167
1412	Chromanol 293B	IKs blocker. Also blocks ICFTR	0,9167
1518	5-Iodo-A-85380 dihydrochloride	High affinity α4β2 and α6β2 subtype-selective agonist	0,9167
238	O-Phospho-L-serine	Group III mGlu agonist	0,9133
743	DPPE fumarate	Inhibitor of histamine binding at the intracellular binding site	0,9133
916	Remoxipride hydrochloride	Selective D2-like antagonist	0,9133
1759	Nilutamide	Androgen receptor antagonist. Orally active	0,9133
2605	PD 198306	Selective inhibitor of MEK1/2	0,9133
391	Spaglumic acid	Selective mGlu3 agonist	0,91
420	GBR 13069 dihydrochloride	Potent dopamine uptake inhibitor	0,91
671	AH 6809	EP1 and EP2 receptor antagonist	0,91
914	(±)-Bisoprolol hemifumarate	β1 antagonist	0,91
2503	(-)-Bicuculline methiodide	Water-soluble GABAA antagonist	0,91
321	(RS)-4-Carboxyphenylglycine	Broad spectrum EAA ligand	0,9067
830	Primidone	Potentiates GABAA receptor function	0,9067
1236	BHQ	Inhibitor of SERCA ATPase	0,9067
1699	CGS 15943	Potent adenosine receptor antagonist	0,9067
306	(S)-(-)-5-Fluorowillardiine	Very potent AMPA agonist	0,9033
426	L-693,403 maleate	High affinity σ ligand	0,9033
1107	ATPA	Selective, potent GluR5 agonist	0,9033
1524	LY 288513	Selective CCK2 antagonist	0,9033
2266	DY131	Agonist selective for estrogen-related receptors ERRβ and ERRγ	0,9033
686	Galanthamine hydrobromide	Cholinesterase inhibitor	0,9
1262	SR 95531 hydrobromide	Selective, competitive GABAA receptor antagonist	0,9
1355	P1075	Potent KATP channel opener	0,9
1710	CV 1808	Non-selective adenosine A2 receptor agonist	0,9
1034	4-P-PDOT	MT2 antagonist	0,8967
1076	Ouabain	Na+,K+-ATPase inhibitor	0,8967
1417	Daidzein	Arrests cell cycle in G1 phase	0,8967
1660	Salmeterol	Potent β2 agonist; long acting	0,8967
1695	Cisapride	5-HT4 agonist; stimulates intestinal ACh release	0,8967
2276	FPL 55712	Leukotriene receptor antagonist	0,8967
2478	2-Pyridylethylamine dihydrochloride	H1 receptor agonist	0,8967
2542	Ki 8751	Potent, selective VEGFR-2 inhibitor	0,8967
183	L-(-)-threo-3-Hydroxyaspartic acid	Transportable EAAT1-4 inhibitor/non-transportable EAAT5 inhibitor	0,8933
606	OBAA	Phospholipase A2 inhibitor	0,8933
764	SNC 80	Highly selective non-peptide δ agonist	0,8933
1261	EHNA hydrochloride	Adenosine deaminase inhibitor	0,8933
1483	GR 89696 fumarate	Subtype-selective κ opioid agonist	0,8933
609	(±)-Palmitoylcarnitine chloride	Protein kinase C inhibitor	0,89
747	Tin protoporphyrin IX dichloride	Heme oxygenase inhibitor	0,89
1357	U 99194 maleate	Potent, selective D3 antagonist	0,89
2348	Gavestinel	Potent and selective glycine site antagonist. Orally available and active in vivo	0,89
2768	PQ 401	IGF-IR inhibitor	0,89
1122	Telenzepine dihydrochloride	Potent selective M1 antagonist	0,8867
2737	TC 2559 difumarate	Selective partial agonist at α4β2 receptors	0,8867
514	GBR 12935 dihydrochloride	Selective dopamine uptake inhibitor	0,8833
567	(±)-Myristoylcarnitine chloride	Intermediate in lipid metabolism	0,8833
832	ICI-89406	β antagonist	0,8833
1018	LY 225910	Potent CCK2 antagonist	0,8833
1283	ARL 67156 trisodium salt	Ecto-ATPase inhibitor	0,8833
1305	Monastrol	Selective inhibitor of mitotic kinesin Eg5	0,8833
1548	Cantharidin	Protein phosphatase 1 and 2A inhibitor	0,8833
2001	GS39783	Positive modulator at GABAB receptors	0,8833
2372	ABT 702 dihydrochloride	Adenosine kinase inhibitor; orally active	0,8833
187	(±)-trans-ACPD	Group I/group II mGlu agonist	0,88
425	UK 14,304	α2 agonist	0,88
526	(±)-Hexanoylcarnitine chloride	Intermediate in lipid metabolism	0,88
851	Propranolol glycol	Propranolol metabolite	0,88
2012	PSB 11	Potent, selective human A3 receptor antagonist/inverse agonist	0,88
2565	ZK 756326	Selective, non-peptide CCR8 agonist	0,88
1440	BMY 14802 hydrochloride	Sigma antagonist. Antipsychotic agent	0,8767
1507	FR 122047 hydrochloride	Cyclooxygenase (COX-1) inhibitor	0,8767
2330	DMP 543	K+ channel blocker and potent ACh release enhancer	0,8767
130	(+)-Bicuculline	Potent GABAA antagonist	0,8733
355	(±)-Acetylcarnitine chloride	Intermediate in lipid metabolism	0,8733
1045	CNQX disodium salt	More water soluble form of Cat. No. 0190	0,8733
1057	WIN 64338 hydrochloride	Bradykinin B2 antagonist	0,8733
1091	BU 226 hydrochloride	Potent, highly selective I2 ligand	0,8733
1514	CGP 13501	Positive modulator at GABAB receptors	0,8733
546	L-NIO dihydrochloride	Potent eNOS inhibitor	0,87
2520	PD 166793	Broad spectrum MMP inhibitor	0,87
2759	B-HT 920	D2 receptor agonist. Also α2 agonist and 5-HT3 antagonist	0,87
173	(RS)-CPP	Potent NMDA antagonist	0,8667
180	ZAPA sulphate	Agonist at 'low affinity' GABAA receptor. More potent than GABA/muscimol	0,8667
515	Dobutamine hydrochloride	α1, β1 and β2 agonist	0,8667
694	Pilocarpine hydrochloride	Muscarinic agonist	0,8667
792	Efaroxan hydrochloride	α2 antagonist and I1, I3 ligand	0,8667
880	ODQ	Selective inhibitor of NO-sensitive guanylyl cyclase	0,8667
1391	NF 449	Highly selective P2X1 antagonist	0,8667
971	EGLU	Highly selective group II mGlu antagonist	0,8633
1480	FIT	Irreversible δ agonist	0,8633
1580	Purvalanol A	Cyclin-dependent kinase inhibitor	0,8633
222	Kainic acid	Potent excitant and neurotoxin	0,86
605	(±)-Octanoylcarnitine chloride	Intermediate in lipid metabolism	0,86
663	L-Arginine	Endogenous substrate for NOS	0,86
759	Castanospermine	Glucosidases α and β inhibitor	0,86
822	ICI 204,448 hydrochloride	κ agonist, acts peripherally	0,86
1058	L-3'-F2CCG-I	Potent group I/group II agonist	0,86
2254	ACDPP hydrochloride	Selective mGlu5 receptor antagonist	0,86
1230	Methotrexate	Cytotoxic agent	0,8567
1099	Forskolin	Adenylyl cyclase activator	0,8533
1707	Sulindac	Cyclooxygenase inhibitor (following metabolism to sulindac sulfide)	0,8533
2926	FPA 124	Akt/PKB inhibitor	0,8533
111	Dihydrokainic acid	EAAT2 (GLT-1)-selective non-transportable inhibitor of L-glutamate and L-aspartate uptake	0,85
1235	Cyclopiazonic Acid	Inhibitor of SERCA ATPase	0,85
1534	A 68930 hydrochloride	Potent, selective D1-like agonist	0,85
289	Muscimol	Potent GABAA agonist	0,8467
524	AMI-193	D2-like receptor antagonist	0,8467
660	Mepyramine maleate	Selective H1 inverse agonist	0,8467
1200	Nω-Propyl-L-arginine	Highly selective inhibitor of nNOS	0,8467
930	ZD 7114 hydrochloride	β3 agonist	0,8433
960	Piroxicam	Cyclooxygenase (COX-1) inhibitor	0,8433
2459	Tropisetron hydrochloride	Potent 5-HT3 receptor antagonist; orally active	0,8433
181	TACA	GABAA agonist. Also GABA-T substrate and GABA uptake inhibitor	0,84
768	Riluzole hydrochloride	Glutamate release inhibitor/GABA uptake inhibitor	0,84
841	DTG	High affinity ligand (σ1 = σ2)	0,84
1094	Zopiclone	Benzodiazepine agonist	0,84
1497	Rimcazole dihydrochloride	σ2 antagonist. Also DAT inhibitor	0,84
1866	MRS 1845	Potent SOC inhibitor; blocks capacitative Ca2+ entry	0,84
247	(R)-CPP	More active enantiomer of (RS)-CPP (Cat. No. 0173)	0,8367
895	(S)-(-)-Sulpiride	Standard selective D2-like antagonist	0,8367
1493	CGP 78608	Potent, selective glycine-site NMDA antagonist	0,8367
2241	DMAB-anabaseine dihydrochloride	Partial agonist at α7-containing receptors and antagonist at α4β2 neuronal nicotinic receptors	0,8367
581	3-[2-[4-(2-Methoxyphenyl)piperazin-1-yl]ethyl]pyrimido[5,4-b] indole-2,4-dione	α1 ligand	0,8333
683	iso-PPADS tetrasodium salt	P2X antagonist	0,8333
883	BD 1063 dihydrochloride	Selective σ1 ligand, putative antagonist	0,8333
2011	Tomoxetine hydrochloride	Potent, selective noradrenalin re-uptake inhibitor	0,8333
2316	AMG 9810	Potent and selective, competitive antagonist of TRPV1	0,8333
482	4-DAMP	Muscarinic M3 antagonist	0,83
965	Tacrine hydrochloride	Cholinesterase inhibitor	0,83
1030	Guanfacine hydrochloride	α2A agonist	0,83
1544	(±)-Bay K 8644	Ca2+-channel activator (L-type)	0,83
1956	Bestatin	Aminopeptidase inhibitor	0,83
879	Palmitoylethanolamide	Selective GPR55 agonist. FAAH and PAA substrate	0,8267
951	2-Iminopiperidine hydrochloride	Selective iNOS inhibitor	0,8267
1098	Tranilast	Anti-allergic, inhibits release from mast cells	0,8267
1803	ITE	Endogenous agonist for the transcription factor aryl hydrocarbon receptor	0,8267
106	D-AP5	More active form of DL-AP5 (Cat. No. 0105)	0,8233
109	(-)-Bicuculline methobromide	Water-soluble GABAA antagonist	0,8233
811	(±)-threo-3-Methylglutamic acid	EAAT2 and EAAT4 blocker	0,8233
1996	ZK 93426 hydrochloride	Potent, competitive benzodiazepine antagonist	0,8233
2148	(±)-McN 5652	Potent, orally active 5-HT uptake inhibitor. Also inhibits noradrenalin and dopamine uptake in vitro	0,8233
2337	Trequinsin hydrochloride	Ultrapotent inhibitor of PDE3	0,8233
102	D-AP4	Broad spectrum EAA antagonist	0,82
788	3-Aminobenzamide	PARP inhibitor	0,82
906	Betaxolol hydrochloride	Selective β1 antagonist	0,82
1048	1-BCP	Modulates AMPA-mediated responses	0,82
1697	Noscapine hydrochloride	Tubulin inhibitor; induces apoptosis	0,82
2025	Cinalukast	Potent, selective CysLT1 (LTD4) antagonist; orally active	0,82
691	Dipyridamole	Adenosine transport inhibitor	0,8167
1139	L-NIL hydrochloride	Selective iNOS inhibitor	0,8167
1382	L-152,804	Potent, selective non-peptide NPY Y5 antagonist	0,8167
1941	m-3M3FBS	Phospholipase C activator	0,8167
2574	PSB 06126	NTPDase 3 inhibitor	0,8167
2910	H 89 dihydrochloride	Protein kinase A inhibitor	0,8167
462	(E)-Capsaicin	Prototypic vanilloid receptor agonist	0,8133
728	RS 23597-190 hydrochloride	5-HT4 antagonist	0,8133
730	4-Phenyl-1,2,3,4-tetrahydroisoquinoline hydrochloride	DA release inhibitor	0,8133
912	RU 24969 hemisuccinate	5-HT1B/1A agonist	0,8133
993	Cyanopindolol hemifumarate	5-HT1A/1B antagonist. Also β-adrenergic antagonist	0,8133
1995	Ro 19-4605	Benzodiazepine inverse agonist	0,8133
695	Retinoic acid	Endogenous retinoic acid receptor agonist. Also modulates PPARδ	0,81
873	EIT hydrobromide	Selective iNOS inhibitor, acts arginine binding site	0,81
1247	CGP 46381	Brain penetrant, selective GABAB antagonist	0,8067
2303	PNU 282987	Selective α7 nAChR agonist	0,8067
659	FGIN-1-43	Potent, specific ligand for mitochondrial DBI receptor	0,8033
713	Cyclothiazide	AMPA selective desensitization inhibitor	0,8033
1105	AF-DX 116	Selective M2 antagonist	0,8033
1441	BMS 182874 hydrochloride	Highly selective, orally active non-peptide ETA antagonist	0,8033
1860	Eltoprazine hydrochloride	5-HT1 receptor agonist/partial agonist	0,8
2669	TC 1	High affinity σ1 ligand	0,8
411	MDL 73005EF hydrochloride	Potent and selective 5-HT1A partial agonist	0,7967
636	Salsolinol-1-carboxylic acid	Endogenous amino acid	0,7967
837	ICI 192,605	Potent thromboxane A2/TP receptor antagonist	0,7967
1540	DCPIB	Selective blocker of VSAC/ICl,swell; inhibits glucose-stimulated insulin release	0,7967
2239	GW 583340 dihydrochloride	Potent dual EGFR/ErbB2 inhibitor; orally active	0,7967
431	ML 9 hydrochloride	Myosin light chain kinase inhibitor	0,7933
602	7-Nitroindazole	Non-selective NOS inhibitor	0,7933
909	Tropicamide	Selective M4 muscarinic antagonist	0,7933
2095	PNU 37883 hydrochloride	Vascular KATP channel blocker	0,7933
2294	Cordycepin	RNA synthesis inhibitor	0,7933
579	Tyrphostin B44, (+) enantiomer	EGFR-kinase inhibitor	0,79
729	Imetit dihydrobromide	Standard H3 and H4 agonist (H3 > H4)	0,79
1024	CGP 20712 dihydrochloride	Highly potent and selective β1 antagonist	0,79
1219	IDRA 21	Inhibits AMPA receptor desensitization	0,79
1395	(R)-3,4-DCPG	AMPA antagonist/weak NMDA antagonist	0,79
1944	Loratidine	Peripheral H1 antagonist; anti-allergic agent	0,79
2814	PI 828	PI 3-kinase inhibitor, more potent than LY 294002 (Cat.No. 1130)	0,79
435	Cimaterol	β agonist	0,7867
497	AG 99	EGFR-kinase inhibitor	0,7867
711	MAP4	Potent group II mGlu agonist. Also specific group III mGlu antagonist	0,7867
218	L-Glutamic acid	Endogenous, non-selective agonist	0,7833
631	Spiroxatrine	Potent α2C antagonist	0,7833
1646	Lonidamine	Mitochondrial hexokinase inhibitor	0,7833
1705	2-Chloro-N6-cyclopentyladenosine	Potent, selective A1 agonist	0,7833
2097	SKI II	Selective non-lipid inhibitor of sphingosine kinase; antitumor	0,7833
2639	CGK 733	Selective inhibitor of ATR and ATM kinases	0,7833
607	17-ODYA	LTB-ω-Hydroxylase inhibitor	0,78
625	PPADS tetrasodium salt	P2 purinergic antagonist	0,78
1361	PD 123319 ditrifluoroacetate	Potent, selective non-peptide AT2 antagonist	0,78
1611	Lamotrigine	Inhibits glutamate release. Anticonvulsant	0,78
1770	Deguelin	Anticancer and antiviral agent; chemopreventive and proapoptotic	0,78
2086	GTP 14564	Class III receptor tyrosine kinase (RTK) inhibitor	0,78
2513	Acyclovir	Inhibits viral DNA polymerase; antiherpetic agent	0,78
2592	TCB2	Potent, high affinity 5-HT2A agonist	0,78
424	Benzoquinonium dibromide	Nicotinic antagonist	0,7767
668	Amthamine dihydrobromide	Highly selective standard H2 agonist	0,7767
750	PG-9 maleate	Presynaptic cholinergic modulator	0,7767
885	Guanabenz acetate	α2 agonist. Also I2 selective ligand	0,7767
989	RS 67333 hydrochloride	5-HT4 partial agonist	0,7767
997	Mianserin hydrochloride	5-HT2 antagonist. Has moderate affinity for 5-ht6	0,7767
1028	CPCCOEt	Selective non-competitive mGlu1 receptor antagonist	0,7767
2560	SB 218078	Inhibitor of checkpoint kinase 1 (Chk1)	0,7767
114	NMDA	Selective NMDA agonist	0,7733
368	W-5 hydrochloride	Calmodulin antagonist	0,7733
708	2-Hydroxypropyl-β-cyclodextrin	Solubilization agent	0,7733
2506	SSR 69071	Potent, orally active human leukocyte elastase inhibitor	0,7733
378	A-7 hydrochloride	Calmodulin antagonist	0,77
911	Glibenclamide	K+ channel blocker (KATP)	0,77
1135	Spermine NONOate	Slow NO releasing agent	0,77
1147	SKF 96365 hydrochloride	Receptor-operated calcium channel blocker	0,77
2229	GW 0742	Highly selective, potent PPARδ agonist	0,77
178	Phaclofen	Weak, selective GABAB antagonist	0,7667
245	2-Hydroxysaclofen	Selective GABAB antagonist, more potent than Cat. No. 0246	0,7667
246	Saclofen	Selective GABAB antagonist	0,7667
748	4-IBP	σ ligand, σ1 > σ2	0,7667
1530	Lovastatin	HMG-CoA reductase inhibitor	0,7667
1551	STO-609 acetate	Selective CaM kinase kinase inhibitor	0,7667
1636	IEM 1460	Open-channel blocker of AMPA currents; selective for non-GluR2-containing receptors	0,7667
1757	ALX 5407 hydrochloride	Selective non-transportable GlyT1 inhibitor	0,7667
1662	SKF 77434 hydrobromide	Selective D1-like partial agonist	0,7633
1821	YM 976	PDE4 inhibitor	0,7633
2201	PNU 22394 hydrochloride	5-HT2C agonist and 5-HT2A/2B partial agonist	0,7633
503	AG 213	EGFR/PDGFR-kinase inhibitor	0,76
685	Diltiazem hydrochloride	Ca2+ channel blocker (L-type)	0,76
796	(R)-Baclofen	Active enantiomer of Cat. No. 0417	0,76
1369	UBP1112	Group III mGlu antagonist	0,76
1512	SB 205384	GABAA receptor modulator; slows current decay	0,76
1814	N-ArachidonylGABA	Inhibits pain in vivo	0,76
383	Arecaidine propargyl ester tosylate	Muscarinic agonist	0,7533
742	L-689,560	Very potent NMDA antagonist	0,7533
829	Pronethalol hydrochloride	β antagonist	0,7533
1046	Zardaverine	PDE3/4 inhibitor	0,7533
1958	GR 32191 hydrochloride	Potent thromboxane A2/TP receptor antagonist	0,7533
101	DL-AP4	Broad spectrum EAA antagonist	0,75
871	AMT hydrochloride	Potent, selective iNOS inhibitor	0,75
2037	SDZ 205-557 hydrochloride	5-HT4/5-HT3 receptor antagonist	0,75
622	Physostigmine hemisulfate	Cholinesterase inhibitor	0,7467
794	DIPPA hydrochloride	Selective irreversible κ antagonist	0,7467
905	Rolipram	PDE4 inhibitor	0,7467
1798	Gabexate mesylate	Serine protease inhibitor; inhibits thrombin, trypsin, kallikrein and plasmin	0,7467
456	Chlormezanone	Skeletal muscle relaxant	0,7433
513	GBR 12783 dihydrochloride	Potent, selective dopamine uptake inhibitor	0,7433
693	Pancuronium dibromide	Nicotinic (neuromuscular) antagonist	0,7433
902	Cimetidine	H2 antagonist, I1 agonist	0,7433
1081	SKF 89976A hydrochloride	Potent GABA uptake inhibitor. Penetrates blood brain barrier	0,7433
2654	Compound W	γ-secretase inhibitor	0,7433
1027	PHCCC	Potent group I mGlu antagonist	0,74
1673	Cl-HIBO	Subtype-selective AMPA agonist (GluR1 and GluR2)	0,74
2625	Zonisamide	Blocks voltage-sensitive Na+ and Ca2+ channels (T-type)	0,74
3093	Dorsomorphin dihydrochloride	Potent and selective AMPK inhibitor	0,74
2289	Lamotrigine isethionate	Water-soluble salt of Cat. No. 1611	0,7367
927	Fluoxetine hydrochloride	5-HT re-uptake inhibitor	0,7333
1549	CD 437	RARγ-selective agonist	0,7333
986	Imiloxan hydrochloride	Highly selective α2B antagonist	0,73
1029	Methyllycaconitine citrate	α7 neuronal nicotinic receptor antagonist	0,73
2671	Budesonide	Synthetic glucocorticoid; anti-inflammatory and chemopreventive	0,73
843	Oxotremorine sesquifumarate	Muscarinic agonist	0,7233
468	N1,N11-Diethylnorspermine tetrahydrochloride	Spermine and spermidine acetyltransferase potentiator	0,7167
662	trans-Triprolidine hydrochloride	Standard H1 antagonist, highly potent	0,7167
2132	Amisulpride	Selective D2/D3 receptor antagonist; atypical antipsychotic agent	0,7167
2408	Ro 90-7501	Inhibitor of Aβ42 fibril formation	0,7167
2709	Cilastatin sodium	Dipeptidase inhibitor	0,7167
781	L-694,247	5-HT1D agonist	0,7133
928	ARC 239 dihydrochloride	α2B antagonist	0,7133
984	SCH 50911	Selective, competitive, orally active GABAB antagonist	0,7133
2494	VUF 8430 dihydrobromide	Potent, high affinity H4 agonist	0,71
2682	4-Phenylbutyrate, sodium salt	Histone deacetylase inhibitor	0,71
756	SIN-1 chloride	Water-soluble NO donor	0,7067
806	Gabapentin	Anticonvulsant. Increases brain GABA	0,7067
1661	SB 206553 hydrochloride	Potent, selective 5-HT2C/5-HT2B antagonist. Orally active	0,7067
1223	DL-TBOA	Potent, selective non-transportable inhibitor of EAATs	0,7033
2678	GP 2a	Selective CB2 agonist	0,7033
582	Methiothepin maleate	Has moderate affinity for 5-ht5 and high affinity for 5-ht6 and 5-HT7. Also antagonist at 5-HT1 and 5-HT2	0,7
940	4-Aminopyridine	K+ channel blocker	0,7
1942	o-3M3FBS	Inactive analog of m-3M3FBS (Cat. No. 1941)	0,7
590	Metergoline	5-HT2 antagonist. Also 5-HT1 antagonist and 5-HT1D ligand. Has moderate affinity for 5-ht6 and high affinity for 5-HT7	0,6967
1115	AM 281	Potent, selective CB1 antagonist/inverse agonist	0,6967
1409	CGP 39551	Potent, selective and competitive NMDA antagonist	0,6967
1691	NECA	Adenosine receptor agonist	0,6967
2508	Trap 101	Potent and selective NOP antagonist	0,6967
907	L-701,324	NMDA antagonist, acts glycine site	0,6933
969	1-Phenylbiguanide hydrochloride	5-HT3 agonist	0,6933
1311	MK 886	Inhibitor of 5-lipoxygenase-activating protein (FLAP)	0,6933
735	3-Bromo-7-nitroindazole	Selective nNOS inhibitor	0,69
464	Capsazepine	Vanilloid receptor antagonist. Also activator of ENaCδ	0,6867
875	m-CPP hydrochloride	5-HT2B/2C receptor agonist	0,6867
987	RS 79948 hydrochloride	Potent, selective α2 antagonist	0,6867
2493	VUF 5681 dihydrobromide	Potent H3 receptor silent antagonist	0,6867
2651	AEG 3482	Inhibitor of JNK signaling	0,6833
337	(S)-MCPG	Active isomer of Cat. No. 0336	0,68
2531	Ganaxolone	Potent, positive allosteric modulator of GABAA receptors	0,68
1367	ZM 39923 hydrochloride	Potent, selective JAK3 inhibitor	0,6767
578	Tyrphostin B44, (-) enantiomer	EGFR-kinase inhibitor	0,67
1026	HomoAMPA	Potent, highly selective mGlu6 agonist	0,67
1447	SKF 81297 hydrobromide	D1 agonist	0,67
1982	Reboxetine mesylate	Potent, selective noradrenalin uptake inhibitor; orally active	0,6667
2456	Co 101244 hydrochloride	Highly selective NR2B antagonist	0,6667
453	FCCP	Oxidative phosphorylation uncoupler	0,6633
1263	GR 144053 trihydrochloride	Glycoprotein IIb/IIIa (αIIbβ3) receptor antagonist. Antithrombotic	0,6633
1638	U 18666A	Inhibitor of hedgehog (Hh) signaling. Also inhibits cholesterol synthesis	0,6633
481	Dilazep dihydrochloride	Adenosine uptake inhibitor	0,66
1110	Genistein	EGFR kinase inhibitor. Also estrogen and PPARγ ligand	0,66
1393	SB 222200	Potent, selective non-peptide NK3 antagonist. Brain penetrant	0,6567
2291	1,2,3,4,5,6-Hexabromocyclohexane	Inhibits JAK2 autophosphorylation	0,6567
1390	(-)-Cytisine	Potent, selective neuronal nicotinic agonist	0,6533
2387	LY 320135	Selective CB1 receptor antagonist/inverse agonist	0,6533
2755	DCA	Mitochondrial pyruvate dehydrogenase kinase (PDK) inhibitor	0,6533
618	AG 555	Potent EGFR-kinase inhibitor	0,65
2193	Carmoxirole hydrochloride	Selective, peripherally acting D2-like agonist	0,65
2673	Acarbose	Glucosidase α inhibitor (intestinal)	0,65
3194	BIO	Potent, selective GSK-3 inhibitor	0,6467
726	BU 239 hydrochloride	Potent, highly selective I2 ligand	0,64
1620	Alprostadil	Prostaglandin. Vasodilator and anti-platelet agent in vivo	0,64
2635	NGB 2904	Potent and selective D3 antagonist	0,64
878	Oleamide	Potentiator at 5-HT2A/2C receptors. Also CB1 agonist	0,6367
2691	Moexipril hydrochloride	Angiotensin-converting enzyme (ACE) inhibitor	0,6367
382	Arecaidine but-2-ynyl ester tosylate	Muscarinic agonist	0,6333
1559	Roxindole hydrochloride	Dopamine D2 autoreceptor agonist. Also has affinity for D3, D4, 5-HT1A receptors and the 5-HT transporter	0,6333
2421	Scriptaid	Histone deacetylase inhibitor	0,6333
2373	T 0901317	Potent liver X receptor (LXR) agonist	0,63
1008	SNC 121	Potent analog of Cat. No. 0764	0,62
1006	BMY 7378 dihydrochloride	Selective α1D antagonist	0,6167
2162	INCA-6	Inhibitor of calcineurin-substrate association	0,6167
674	Dequalinium dichloride	K+ channel blocker (SKCa)	0,6133
2492	MNITMT	Immunosuppressant	0,6067
2677	JLK 6	Inhibitor of γ-secretase-mediated βAPP processing	0,6067
1228	Nocodazole	Microtubule inhibitor	0,6033
1761	Baicalein	5- and 12-Lipoxygenase inhibitor	0,6
2474	GW 3965 hydrochloride	Orally active liver X receptor (LXR) agonist	0,6
452	CCCP	Oxidative phosphorylation uncoupler	0,5967
323	(S)-4-Carboxyphenylglycine	Competitive group I mGlu antagonist/weak group II agonist	0,59
2742	Reserpine	Inhibitor of vesicular monoamine transport	0,59
2004	Isradipine	Ca2+ channel blocker (L-type)	0,5867
2624	Decitabine	DNA methyltransferase inhibitor	0,5867
1588	Indatraline hydrochloride	Potent 5-HT uptake inhibitor. Also inhibits dopamine and noradrenalin uptake	0,5833
1639	AY 9944	Inhibitor of hedgehog (Hh) signaling. Inhibits Δ7-dehydrocholesterol reductase	0,5833
2609	Ryuvidine	Cyclin-dependent kinase 4 (cdk4) inhibitor	0,5833
1526	Mevastatin	HMG-CoA reductase inhibitor	0,58
1603	NKH 477	Water-soluble adenylyl cyclase activator	0,58
2007	Fluticasone propionate	Selective high affinity glucocorticoid agonist	0,58
2021	LE 135	Selective RARβ antagonist	0,5733
1405	(-)-Terreic acid	Selective inhibitor of BTK	0,5633
2398	SNAP 5089	Subtype selective α1A antagonist	0,5633
2451	LY 344864 hydrochloride	Potent, selective 5-HT1F agonist	0,5633
1399	CP 339818 hydrochloride	Non-peptide, potent KV1.3 channel blocker	0,5533
1453	Clemastine fumarate	H1 antagonist	0,55
2147	Nicorandil	KATP channel opener and NO donor	0,55
2154	ZD 2079 hydrochloride	β3-adrenoceptor agonist	0,5467
2688	CPT 11	DNA topoisomerase I inhibitor; antitumor	0,5467
675	NPC 15199	Increases intracellular Ca2+ levels	0,5433
2013	Guggulsterone	Broad spectrum steroid receptor ligand. Antagonizes FXR and displays hypolipidaemic activity	0,5433
2318	Pravastatin sodium salt	HMG-CoA reductase inhibitor	0,54
544	IPAG	Potent σ antagonist	0,5367
616	AG 556	EGFR-kinase inhibitor	0,5333
1126	Dexamethasone	Anti-inflammatory glucocorticoid	0,53
2194	R 59-022	Diacylglycerol kinase inhibitor; increases PKC activity	0,5267
2524	A 205804	Selective inhibitor of E-selectin and ICAM-1 expression	0,5233
500	N1,N12-Diethylspermine tetrahydrochloride	Polyamine synthase inhibitor	0,52
2499	ZM 306416 hydrochloride	Inhibitor of VEGF receptor tyrosine kinase	0,52
1256	Vinblastine sulfate	Disrupts microtubules	0,5167
2418	LY 303511	Negative control of LY 294002 (Cat. No. 1130)	0,5167
624	Propranolol hydrochloride	β antagonist	0,5133
1742	R-96544 hydrochloride	Potent, selective 5-HT2A antagonist	0,5033
189	DNQX	Selective non-NMDA antagonist	0,5
610	Parthenolide	5-HT release inhibitor	0,5
2020	Ch 55	Potent retinoic acid receptor (RAR) agonist	0,5
1743	Bay 11-7085	Irreversible inhibitor of TNF-α-induced IκBα phosphorylation	0,4967
2664	Cabergoline	Selective D2-like agonist	0,4967
719	7-Hydroxy-PIPAT maleate	D3 agonist (D3 > D2)	0,4933
797	8-Hydroxy-PIPAT oxalate	High affinity 5-HT1A agonist	0,48
1400	SCH 202676 hydrobromide	Inhibitor of ligand binding to G-protein-coupled receptors	0,48
2088	DMNB	DNA-dependent protein kinase inhibitor	0,4767
2304	Devazepide	Selective, orally active CCK1 receptor antagonist	0,4767
2977	GW 843682X	Selective inhibitor of PLK1 and PLK3	0,47
1082	CFM-2	Non-competitive AMPA antagonist	0,4667
1641	OLDA	Potent, selective endogenous TRPV1 agonist	0,4633
835	(R)-(+)-Propranolol hydrochloride	Less active enantiomer	0,4467
1550	SC 560	Cyclooxygenase (COX-1) inhibitor	0,4467
2647	NSC 632839 hydrochloride	Inhibitor of ubiquitin isopeptidase activity	0,4433
2074	SKF 83959 hydrobromide	D1-like partial agonist	0,4367
2668	Artemisinin	Antimalarial; inhibits P-type ATPase (PfATP6) of P. falciparum	0,4367
1419	Naloxone benzoylhydrazone	Full κ agonist, partial μ and δ agonist and antagonizes agonist-induced activation of NOP	0,4267
1505	Mycophenolic acid	Inosine monophosphatase dehydrogenase inhibitor	0,4233
1867	NSC 663284	Potent, selective Cdc25 phosphatase inhibitor	0,4233
1701	A 77636 hydrochloride	Potent, selective D1-like agonist. Orally active	0,42
2156	Embelin	Inhibitor of X-linked inhibitor of apoptosis (XIAP); cell-permeable and antitumor	0,42
2700	Calcipotriol	Vitamin D3 analog	0,42
630	Rosmarinic acid	Anti-inflammatory, cytostatic and anti-viral	0,4133
1364	Colchicine	Inhibitor of tubulin	0,4067
2311	L-168,049	Potent, orally active human glucagon receptor antagonist	0,4067
702	BTCP maleate	Potent dopamine uptake inhibitor	0,4033
1508	GW 9662	Selective PPARγ antagonist	0,4033
645	2-(1-Thienyl)ethyl 3,4-dihydroxybenzylidenecyanoacetate	5-, 12-, 15-Lipoxygenase inhibitor	0,4
791	Antazoline hydrochloride	Imidazoline ligand	0,3967
956	BD 1047 dihydrobromide	σ1 selective antagonist	0,3967
1744	Bay 11-7821	Irreversible inhibitor of TNF-α-induced IκBα phosphorylation	0,3933
2308	Tabimorelin	Potent, orally active ghrelin receptor agonist	0,3933
1229	Actinomycin D	Inhibits RNA polymerase	0,39
723	Tetrindole mesylate	MAO-A inhibitor	0,3833
834	(S)-(-)-Propranolol hydrochloride	More active enantiomer	0,3833
901	5-Nonyloxytryptamine oxalate	Selective 5-HT1B agonist	0,38
2547	6-Hydroxydopamine hydrochloride	Selective catecholaminergic neurotoxin	0,3767
1418	Resveratrol	Cyclooxygenase inhibitor	0,3733
1965	Simvastatin	HMG-CoA reductase inhibitor	0,3667
1807	2-Methoxyestradiol	Apoptotic and antiangiogenic agent	0,36
2333	JNJ 16259685	Extremely potent, mGlu1-selective non-competitive antagonist	0,36
2206	2-Palmitoylglycerol	Endogenous lipid; enhances activity of 2-AG	0,3567
1109	GR 103691	Highly selective D3 antagonist	0,3533
699	BRL 52537 hydrochloride	Potent and selective κ agonist	0,35
2143	SCS	Selective GABAA receptor antagonist; β1-subunit-selective	0,35
687	Danazol	Anterior pituitary suppressant	0,3467
1635	RP 67580	Potent and selective NK1 antagonist	0,3467
2476	SR 11302	Inhibitor of AP-1 transcription factor; antitumor agent	0,3467
821	ICI-118,551 hydrochloride	Very selective β2 antagonist	0,3433
1439	Ruthenium Red	Non-selective Ca2+ channel blocker (N- and P-type)	0,34
1809	Altanserin hydrochloride	5-HT2A receptor antagonist	0,34
2507	J 104129 fumarate	Potent, selective M3 antagonist	0,3367
421	GBR 12909 dihydrochloride	Selective DA uptake inhibitor. Also σ ligand	0,3333
959	Spermidine trihydrochloride	Agonist at polyamine site	0,33
2322	BTS 54-505	Potent SNRI; active metabolite of sibutramine (Cat. No. 2290)	0,3267
2443	RITA	p53-MDM2 interaction inhibitor; antitumor	0,32
1394	(RS)-3,4-DCPG	Potent systemically active anticonvulsant. Racemate of Cat. No. 1395	0,3167
2623	Oxaliplatin	DNA cross-linking antitumor agent	0,3167
2172	AZ 10417808	Selective non-peptide caspase-3 inhibitor	0,3133
839	DHBP dibromide	Ca2+ release inhibitor	0,3067
922	SKF 38393 hydrobromide	Selective D1-like agonist	0,3067
2301	T 0070907	Highly potent and selective PPARγ antagonist	0,3033
2483	Costunolide	Inhibitor of human telomerase activity	0,3033
2586	CFM 1571 hydrochloride	Soluble guanylyl cyclase (sGC) activator	0,3
2685	Carvedilol	β-adrenoceptor and α1-adrenoceptor antagonist	0,3
2296	Prostaglandin E2	Major endogenous prostanoid	0,2967
749	Dihydrosphingosine	Protein kinase C inhibitor	0,2933
2385	AMN 082 dihydrochloride	The first selective mGlu7 agonist	0,2933
633	D-erythro-Sphingosine (synthetic)	Protein kinase C inhibitor	0,2833
2089	RS 102895 hydrochloride	CCR2b chemokine receptor antagonist	0,2833
2191	S-Trityl-L-cysteine	Potent, selective inhibitor of mitotic kinesin Eg5	0,2767
921	SB 205607 dihydrobromide	δ1 selective, high affinity non-peptide agonist	0,27
2403	MRS 3777 hemioxalate	High affinity, selective A3 antagonist	0,27
2435	CCT 018159	Hsp90 inhibitor	0,27
692	Ipratropium bromide	Muscarinic antagonist	0,2633
2039	CI 898 trihydrochloride	Dihydrofolate reductase inhibitor	0,2633
2186	CMPD-1	Non-ATP-competitive p38α inhibitor	0,26
2581	PAC 1	Activator of procaspase-3; proapoptotic	0,2533
2452	LY 2183240	Novel, potent anandamide uptake inhibitor. Inhibits FAAH	0,25
2203	PALDA	Endogenous lipid; potentiates effects of endovanilloids at TRPV1 receptors	0,2433
1233	Cytochalasin D	Disrupts actin filament function	0,24
2458	ZM 447439	Inhibits Aurora kinase B	0,2367
2747	NNC 05-2090 hydrochloride	GABA uptake inhibitor; moderately BGT-1 selective	0,2367
2382	EMD 386088 hydrochloride	Potent 5-ht6 agonist	0,23
1257	Vincristine sulfate	Disrupts microtubules	0,2267
1226	Etoposide	Topoisomerase II inhibitor	0,2233
2098	Apoptosis Activator 2	Promotes apoptosome formation and activates caspase-9/caspase-3 pathway. Selectively induces tumor cell apoptosis	0,22
2550	SUN-B 8155	Non-peptide calcitonin (CT) receptor agonist	0,2167
793	Idazoxan hydrochloride	α2 antagonist. Also I2 ligand	0,2133
1778	Ro 106-9920	Inhibitor of NF-κB activation	0,2133
1850	Exo1	Inhibits Golgi-ER traffic; blocks exocytosis	0,2133
577	Methyl 2,5-dihydroxycinnamate	EGFR-kinase inhibitor	0,21
1130	LY 294002 hydrochloride	Selective PI 3-kinase inhibitor	0,2067
2545	Lofepramine	5-HT and noradrenalin re-uptake inhibitor (SNRI)	0,1967
2626	Carboplatin	DNA cross-linking antitumor agent	0,1967
2743	Caffeic acid phenethyl ester	Specific inhibitor of NF-κB activation	0,1967
1643	D-64131	Inhibitor of tubulin polymerization. Antitumor in vivo	0,1933
998	AH 11110 hydrochloride	Subtype-selective α1B ligand	0,19
970	Cycloheximide	Inhibitor of protein synthesis	0,1867
535	HEAT hydrochloride	Highly selective α1 antagonist	0,1767
899	BNTX maleate	Standard δ1 selective antagonist	0,1767
2137	2,3-DCPE hydrochloride	Selectively induces cancer cell apoptosis	0,1767
1268	U 73122	Phospholipase C inhibitor	0,1733
1862	PRIMA-1	Restores mutant p53 activity; induces apoptosis	0,1733
926	β-Funaltrexamine hydrochloride	Irreversible µ-selective antagonist	0,17
1231	Brefeldin A	Disrupts protein translocation to Golgi	0,1667
2725	SB 225002	Potent and selective CXCR2 antagonist	0,1667
958	Spermine tetrahydrochloride	Modulator at polyamine site	0,1633
2272	Ro 08-2750	Inhibits NGF binding to p75NTR and TrkA	0,1633
2748	KF 38789	Selective inhibitor of P-selectin-mediated cell adhesion	0,1633
2416	BIBX 1382 dihydrochloride	Highly selective EGFR-kinase inhibitor	0,16
1234	A23187, free acid	Calcium ionophore	0,1567
1070	Zolantidine dimaleate	Potent, centrally active H2 antagonist	0,1533
2072	Aminopurvalanol A	Cyclin-dependent kinase inhibitor	0,1533
1748	MG 132	Proteasome and calpain inhibitor. Inhibits NF-κB activation	0,15
1054	GR 55562 dihydrochloride	5-HT1B antagonist	0,1467
2280	Raloxifene hydrochloride	Selective estrogen receptor modulator (SERM)	0,1467
1049	CHPG	mGlu5 selective agonist	0,1367
2600	Clofarabine	Deoxycytidine kinase (dCK) substrate	0,1367
731	Sulfisoxazole	Endothelin ETA antagonist	0,1333
864	GR 46611	5-HT1D agonist	0,1333
2694	PD 407824	Selective inhibitor of Chk1 and Wee1	0,1333
2684	SN 38	DNA topoisomerase I inhibitor; antitumor	0,13
727	Pyrrolidinedithiocarbamate ammonium	Inhibits NF-κB, prevents increase in NOS mRNA	0,1233
995	Spiperone hydrochloride	5-HT2A antagonist. Also D2-like antagonist	0,1233
2559	TPCA-1	Potent, selective inhibitor of IKK-2	0,1233
2653	Pifithrin- μ	Inhibitor of p53-mitochondrial binding	0,1233
779	Iodophenpropit dihydrobromide	Potent, selective H3 antagonist	0,12
1477	GR 127935 hydrochloride	Potent, selective 5-HT1B/1D antagonist	0,12
2571	Amlodipine besylate	Ca2+ channel blocker (L-type)	0,12
1634	Y 29794 oxalate	Prolyl endopeptidase inhibitor	0,1167
2417	BIBU 1361 dihydrochloride	Selective inhibitor of EGFR-kinase	0,1167
1097	Taxol	Promotes assembly and inhibits disassembly of microtubules	0,1133
1075	Nifedipine	Ca2+ channel blocker (L-type)	0,11
2176	BVT 948	Non-competitive protein tyrosine phosphatase inhibitor; enhances insulin signaling	0,11
2199	CGP 71683 hydrochloride	Highly selective and potent non-peptide NPY Y5 receptor antagonist	0,11
2539	IKK 16	Selective inhibitor of IKK	0,11
931	Haloperidol hydrochloride	Antagonist, partly D2 selective	0,1067
2622	101,00 ARP	Inhibitor of MMP-2	0,1067
985	RS 17053 hydrochloride	α1A antagonist	0,1033
2160	Bax channel blocker	Inhibits Bax-mediated mitochondrial cytochrome c release	0,1033
782	2-Chloro-11-(4-methylpiperazino)dibenz[b,f]oxepin maleate	D2-like antagonist. Displays some D4 selectivity	0,1
1242	SB 216641 hydrochloride	Selective h5-HT1B antagonist	0,1
1416	Homoharringtonine	Inhibitor of protein synthesis. Antileukemic agent	0,1
2075	SKF 83822 hydrobromide	Selective D1-like agonist	0,1
2198	Mibefradil dihydrochloride	Ca2+ channel blocker (T-type)	0,1
623	Prazosin hydrochloride	α1 antagonist. MT3 antagonist	0,09667
1806	SR 33805 oxalate	Ca2+ channel blocker; binds allosterically to distinct site on L-type channels	0,09667
1004	L-741,742 hydrochloride	Highly selective D4 antagonist	0,09333
504	Diphenyleneiodonium chloride	Binds to flavoproteins and inhibits NOS	0,09
2141	Paroxetine maleate	Highly potent and selective 5-HT uptake inhibitor	0,09
2561	Calmidazolium chloride	Calmodulin antagonist	0,09
2676	Y 134	Selective estrogen receptor modulator (SERM), selective for ERα	0,09
701	3'-Fluorobenzylspiperone maleate	D2-like receptor ligand	0,08333
1290	Anisomycin	Protein synthesis inhibitor	0,08333
1547	NSC 95397	Selective Cdc25 dual specificity phosphatase inhibitor	0,08333
1592	SCH 79797 dihydrochloride	Potent, selective non-peptide PAR1 antagonist	0,08333
2151	API-2	Selective inhibitor of Akt/PKB signaling. Antitumor and antiviral	0,08333
2268	NNC 55-0396 dihydrochloride	Highly selective Ca2+ channel blocker (T-type)	0,08
2481	JTC 801	Selective NOP antagonist	0,08
1467	Daunorubicin hydrochloride	RNA synthesis inhibitor	0,07667
2440	NNC 26-9100	Selective sst4 agonist	0,07667
884	Dihydrexidine hydrochloride	Selective D1-like agonist	0,07333
999	Tamoxifen citrate	Estrogen receptor partial agonist/antagonist	0,07333
1991	MPP dihydrochloride	Highly selective ERα antagonist	0,07333
2395	Sertraline hydrochloride	5-HT re-uptake inhibitor	0,07333
2519	T 98475	GnRH receptor antagonist	0,07333
1123	(S)-(+)-Niguldipine hydrochloride	α1 antagonist, L-type Ca2+ channel blocker	0,07
1100	Camptothecin	DNA topoisomerase inhibitor	0,06333
1221	SB 224289 hydrochloride	Selective 5-HT1B antagonist	0,06333
1628	NPC 15437 dihydrochloride	Selective protein kinase C inhibitor	0,06333
2185	NSC 146109 hydrochloride	Cell-permeable, genotype-selective antitumor agent; activates p53-dependent transcription	0,06333
935	Maprotiline hydrochloride	Noradrenalin re-uptake inhibitor	0,06
1003	L-741,626	High affinity D2 antagonist	0,06
2139	Lylamine hydrochloride	CB1 agonist	0,06
2521	NSC 3852	Histone deacetylase inhibitor	0,06
778	ICI-199,441 hydrochloride	Potent κ agonist	0,05667
991	RS 39604 hydrochloride	5-HT4 antagonist	0,05667
3314	BI 78D3	Selective, competitive JNK inhibitor	0,05333
918	3 α-Bis-(4-fluorophenyl) methoxytropane hydrochloride	Potent dopamine uptake inhibitor	0,05
1124	(R)-(-)-Niguldipine hydrochloride	Less active enantiomer of Cat. No. 1123	0,05
2002	Ro 31-8220 mesylate	Protein kinase inhibitor	0,04667
2558	10-DEBC hydrochloride	Selective Akt/PKB inhibitor	0,04667
2155	NTNCB hydrochloride	Potent and selective non-peptidic Y5 antagonist	0,04333
2693	PHA 665752	Potent and selective MET inhibitor	0,04333
840	Loperamide hydrochloride	Peripherally acting μ agonist. Also Ca2+ channel blocker	0,04
917	3 α-[(4-Chlorophenyl)phenylmethoxy]tropane hydrochloride	Dopamine uptake inhibitor	0,04
2471	ER 27319 maleate	Selective Syk kinase inhibitor	0,03667
2073	(R)-(-)-Apomorphine hydrochloride	Dopamine agonist; non-subtype-selective	0,02667
2252	Doxorubicin hydrochloride	Antitumor antibiotic agent. Inhibits DNA topoisomerase II	0,02
