# Supplementary material for: Identification of p38 MAPK inhibition as a neuroprotective strategy for combinatorial SMA therapy
Source: EMBO Mol Med. 2025 Sep 8;17(10):2762–86. doi: 10.1038/s44321-025-00303-6 (PMC12514318; doi:10.1038/s44321-025-00303-6)
Supplement: Supplementary file 5 — Source data Fig. 2 [file 44321_2025_303_MOESM5_ESM.zip]

Archive with 52 entries (43 files):
- Figure 2/
- __MACOSX/._Figure 2
- Figure 2/.DS_Store
- __MACOSX/Figure 2/._.DS_Store
- Figure 2/2G/
- __MACOSX/Figure 2/._2G
- Figure 2/2H/
- __MACOSX/Figure 2/._2H
- Figure 2/2A/
- __MACOSX/Figure 2/._2A
- Figure 2/2F/
- __MACOSX/Figure 2/._2F
- Figure 2/2C/
- __MACOSX/Figure 2/._2C
- Figure 2/2D/
- __MACOSX/Figure 2/._2D
- Figure 2/2E/
- __MACOSX/Figure 2/._2E
- Figure 2/2B/
- __MACOSX/Figure 2/._2B
- Figure 2/2G/2G_WB_p-p38:p38.csv
- __MACOSX/Figure 2/2G/._2G_WB_p-p38:p38.csv
- Figure 2/2H/2H_MW150.csv
- __MACOSX/Figure 2/2H/._2H_MW150.csv
- Figure 2/2H/2H_SB202190.csv
- __MACOSX/Figure 2/2H/._2H_SB202190.csv
- Figure 2/2H/2H_EO1428.csv
- __MACOSX/Figure 2/2H/._2H_EO1428.csv
- Figure 2/2H/2H_SKF86002.csv
- __MACOSX/Figure 2/2H/._2H_SKF86002.csv
- Figure 2/2H/2H_MW108.csv
- __MACOSX/Figure 2/2H/._2H_MW108.csv
- Figure 2/2H/2H_SB239063.csv
- __MACOSX/Figure 2/2H/._2H_SB239063.csv
- Figure 2/2H/2H_SB203580.csv
- __MACOSX/Figure 2/2H/._2H_SB203580.csv
- Figure 2/2H/2H_JX401.csv
- __MACOSX/Figure 2/2H/._2H_JX401.csv
- Figure 2/2A/2A_Smn_mRNA.csv
- __MACOSX/Figure 2/2A/._2A_Smn_mRNA.csv
- Figure 2/2F/2F_WB.jpg
- __MACOSX/Figure 2/2F/._2F_WB.jpg
- Figure 2/2C/2C_SMN2_(FL)_mRNA.csv
- __MACOSX/Figure 2/2C/._2C_SMN2_(FL)_mRNA.csv
- Figure 2/2D/.DS_Store
- __MACOSX/Figure 2/2D/._.DS_Store
- Figure 2/2D/2D_WB.jpg
- __MACOSX/Figure 2/2D/._2D_WB.jpg
- Figure 2/2E/2E_SMN_Levels.csv
- __MACOSX/Figure 2/2E/._2E_SMN_Levels.csv
- Figure 2/2B/2B_SMN2_(TOT)_mRNA.csv
- __MACOSX/Figure 2/2B/._2B_SMN2_(TOT)_mRNA.csv
