# Supplementary material for: Identification of p38 MAPK inhibition as a neuroprotective strategy for combinatorial SMA therapy
Source: EMBO Mol Med. 2025 Sep 8;17(10):2762–86. doi: 10.1038/s44321-025-00303-6 (PMC12514318; doi:10.1038/s44321-025-00303-6)
Supplement: Supplementary file 5 — Source data Fig. 2 [file 44321_2025_303_MOESM5_ESM.zip › Figure 2/2G/2G_WB_p-p38:p38.csv]

	- Dox	+ Dox
p-p38αMAPK/p38αMAPK	0,867983927	1,939599188
	1,072685247	3,715166296
	1,059330826	4,279837064
