# Supplementary material for: Identification of p38 MAPK inhibition as a neuroprotective strategy for combinatorial SMA therapy
Source: EMBO Mol Med. 2025 Sep 8;17(10):2762–86. doi: 10.1038/s44321-025-00303-6 (PMC12514318; doi:10.1038/s44321-025-00303-6)
Supplement: Supplementary file 5 — Source data Fig. 2 [file 44321_2025_303_MOESM5_ESM.zip › Figure 2/2H/2H_MW150.csv]

Log [concentration] (nM)	Mean	SD	N
2,68867000322445	1,05000	0,078250	6
2,98970004336019	1,37600	0,333200	6
3,29073003902417	1,42500	0,349500	6
3,59176003468815	1,68700	0,445900	6
3,89279003035213	2,03500	0,678900	6
4,19382002601611	1,16400	0,572500	6
4,49485002168009	0,51990	0,503900	6
4,79588001734407	0,41700	0,507200	6
