# Supplementary material for: Identification of p38 MAPK inhibition as a neuroprotective strategy for combinatorial SMA therapy
Source: EMBO Mol Med. 2025 Sep 8;17(10):2762–86. doi: 10.1038/s44321-025-00303-6 (PMC12514318; doi:10.1038/s44321-025-00303-6)
Supplement: Supplementary file 5 — Source data Fig. 2 [file 44321_2025_303_MOESM5_ESM.zip › Figure 2/2H/2H_SB202190.csv]

Log [concentration] (nM)	Mean	SD	N
2,00000000000000	1,14200	0,305600	6
2,51851393987789	1,40200	0,454600	6
2,81954393554187	1,25100	0,250900	6
3,00000000000000	1,38200	0,231700	6
3,51851393987789	1,50400	0,257500	6
3,81954393554187	1,59100	0,275700	6
4,00000000000000	1,41100	0,257200	6
4,51851393987789	1,28100	0,185600	6
4,81954393554187	1,07000	0,154400	6
5,00000000000000	0,80210	0,159800	6
