# Supplementary material for: Identification of p38 MAPK inhibition as a neuroprotective strategy for combinatorial SMA therapy
Source: EMBO Mol Med. 2025 Sep 8;17(10):2762–86. doi: 10.1038/s44321-025-00303-6 (PMC12514318; doi:10.1038/s44321-025-00303-6)
Supplement: Supplementary file 5 — Source data Fig. 2 [file 44321_2025_303_MOESM5_ESM.zip › Figure 2/2H/2H_EO1428.csv]

Log [concentration] (nM)	Mean	SD	N
2,00000000000000	1,19200	0,139400	6
2,51851393987789	1,40700	0,400000	6
2,81954393554187	1,97700	0,288900	6
3,00000000000000	1,88300	0,494500	6
3,51851393987789	2,73300	0,171800	6
3,81954393554187	2,54400	0,429300	6
4,00000000000000	1,94500	0,151900	6
4,51851393987789	0,28790	0,053200	6
4,81954393554187	0,04112	0,008837	6
5,00000000000000	0,05589	0,018700	6
