# Supplementary material for: Identification of p38 MAPK inhibition as a neuroprotective strategy for combinatorial SMA therapy
Source: EMBO Mol Med. 2025 Sep 8;17(10):2762–86. doi: 10.1038/s44321-025-00303-6 (PMC12514318; doi:10.1038/s44321-025-00303-6)
Supplement: Supplementary file 5 — Source data Fig. 2 [file 44321_2025_303_MOESM5_ESM.zip › Figure 2/2H/2H_SKF86002.csv]

Log [concentration] (nM)	Mean	SD	N
2,51851393987789	1,19600	0,248400	6
2,81954393554187	1,40600	0,285200	6
3,00000000000000	1,31600	0,266500	6
3,51851393987789	1,61900	0,292300	6
3,81954393554187	1,83900	0,239600	6
4,00000000000000	1,82200	0,361400	6
4,51851393987789	1,76400	0,235800	6
4,81954393554187	1,15900	0,111900	6
5,00000000000000	0,98020	0,140800	6
5,51851393987789	0,19380	0,066030	6
