# Supplementary material for: Identification of p38 MAPK inhibition as a neuroprotective strategy for combinatorial SMA therapy
Source: EMBO Mol Med. 2025 Sep 8;17(10):2762–86. doi: 10.1038/s44321-025-00303-6 (PMC12514318; doi:10.1038/s44321-025-00303-6)
Supplement: Supplementary file 5 — Source data Fig. 2 [file 44321_2025_303_MOESM5_ESM.zip › Figure 2/2H/2H_MW108.csv]

Log [concentration] (nM)	Mean	SD	N
2,98970004336019	1,30000	0,354000	6
3,29073003902417	1,59300	0,267100	6
3,59176003468815	1,64600	0,369900	6
3,89279003035213	2,23500	0,456700	6
4,19382002601611	1,65700	0,517200	6
4,49485002168009	0,52810	0,115100	6
4,79588001734407	0,18410	0,012570	6
5,09691001300806	0,11520	0,015170	6
