# Supplementary material for: Identification of p38 MAPK inhibition as a neuroprotective strategy for combinatorial SMA therapy
Source: EMBO Mol Med. 2025 Sep 8;17(10):2762–86. doi: 10.1038/s44321-025-00303-6 (PMC12514318; doi:10.1038/s44321-025-00303-6)
Supplement: Supplementary file 5 — Source data Fig. 2 [file 44321_2025_303_MOESM5_ESM.zip › Figure 2/2H/2H_SB239063.csv]

Log [concentration] (nM)	Mean	SD	N
2,00000000000000	1,36200	0,309400	6
2,51851393987789	1,53000	0,493200	6
2,81954393554187	1,53800	0,136300	6
3,00000000000000	1,74800	0,480200	6
3,51851393987789	1,48200	0,291000	6
3,81954393554187	1,23800	0,281000	6
4,00000000000000	1,38900	0,313900	6
4,51851393987789	0,94250	0,158700	6
4,81954393554187	0,65600	0,068510	6
5,00000000000000	0,41920	0,048780	6
