# Supplementary material for: Identification of p38 MAPK inhibition as a neuroprotective strategy for combinatorial SMA therapy
Source: EMBO Mol Med. 2025 Sep 8;17(10):2762–86. doi: 10.1038/s44321-025-00303-6 (PMC12514318; doi:10.1038/s44321-025-00303-6)
Supplement: Supplementary file 5 — Source data Fig. 2 [file 44321_2025_303_MOESM5_ESM.zip › Figure 2/2H/2H_SB203580.csv]

Log [concentration] (nM)	Mean	SD	N
2,00000000000000	1,14200	0,316600	6
2,51851393987789	1,11700	0,149100	6
2,81954393554187	1,38500	0,281800	6
3,00000000000000	1,65900	0,727900	6
3,51851393987789	1,60600	0,232200	6
3,81954393554187	1,72100	0,353600	6
4,00000000000000	1,69800	0,276800	6
4,51851393987789	1,14200	0,311900	6
4,81954393554187	0,60630	0,073770	6
5,00000000000000	0,40250	0,035950	6
