# Supplementary material for: Identification of p38 MAPK inhibition as a neuroprotective strategy for combinatorial SMA therapy
Source: EMBO Mol Med. 2025 Sep 8;17(10):2762–86. doi: 10.1038/s44321-025-00303-6 (PMC12514318; doi:10.1038/s44321-025-00303-6)
Supplement: Supplementary file 5 — Source data Fig. 2 [file 44321_2025_303_MOESM5_ESM.zip › Figure 2/2H/2H_JX401.csv]

Log [concentration] (nM)	Mean	SD	N
2,51851393987789	1,11900	0,219500	6
2,81954393554187	1,14000	0,371700	6
3,00000000000000	1,24500	0,349400	6
3,51851393987789	1,44100	0,336100	6
3,81954393554187	1,43800	0,386500	6
4,00000000000000	1,55900	0,412100	6
4,51851393987789	1,86000	0,298600	6
4,81954393554187	0,27550	0,025360	6
5,00000000000000	0,14840	0,019990	6
5,51851393987789	0,10570	0,024840	6
