# Supplementary material for: Identification of p38 MAPK inhibition as a neuroprotective strategy for combinatorial SMA therapy
Source: EMBO Mol Med. 2025 Sep 8;17(10):2762–86. doi: 10.1038/s44321-025-00303-6 (PMC12514318; doi:10.1038/s44321-025-00303-6)
Supplement: Supplementary file 5 — Source data Fig. 2 [file 44321_2025_303_MOESM5_ESM.zip › Figure 2/2A/2A_Smn_mRNA.csv]

	DMSO (no Dox)	DMSO (+Dox)	EO1428 (+Dox)	Clozapine (+Dox)	DHE (+Dox)	CGP7930 (+Dox)
Smn mRNA	1,0000000	0,20877200	0,23325820	0,22940810	0,251739	0,214641
	1,0000000	0,21957736	0,25109430	0,15179721	0,272024	0,234310
	1,0000000	0,19849837	0,21668906	0,21032124	0,232967	0,196623
