# Supplementary material for: Identification of p38 MAPK inhibition as a neuroprotective strategy for combinatorial SMA therapy
Source: EMBO Mol Med. 2025 Sep 8;17(10):2762–86. doi: 10.1038/s44321-025-00303-6 (PMC12514318; doi:10.1038/s44321-025-00303-6)
Supplement: Supplementary file 5 — Source data Fig. 2 [file 44321_2025_303_MOESM5_ESM.zip › Figure 2/2C/2C_SMN2_(FL)_mRNA.csv]

	DMSO (no Dox)	DMSO (+Dox)	EO1428 (+Dox)	Clozapine (+Dox)	DHE (+Dox)	CGP7930 (+Dox)
SMN2 (FL) mRNA	1,0000000	0,99891186	0,94605760	0,92416530	1,1250590	0,84089640
	1,0000000	1,05767137	1,03554050	1,02432500	1,0203025	0,93642913
	1,0000000	0,94341677	0,86430707	0,83785566	0,9586877	0,75510974
