# Supplementary material for: Identification of p38 MAPK inhibition as a neuroprotective strategy for combinatorial SMA therapy
Source: EMBO Mol Med. 2025 Sep 8;17(10):2762–86. doi: 10.1038/s44321-025-00303-6 (PMC12514318; doi:10.1038/s44321-025-00303-6)
Supplement: Supplementary file 5 — Source data Fig. 2 [file 44321_2025_303_MOESM5_ESM.zip › Figure 2/2E/2E_SMN_Levels.csv]

	DMSO (no Dox)	DMSO (+Dox)	EO1428 (+Dox)	Clozapine (+Dox)	DHE (+Dox)	CGP7930 (+Dox)
SMN	1,000000000	0,178701962	0,098070646	0,191190286	0,262769854	0,124105609
	1,000000000	0,038061300	0,069641023	0,117285248	0,196431849	0,114255526
	1,000000000	0,180470139	0,186454363	0,028397275	0,066829394	0,104953982
