# Supplementary material for: Identification of p38 MAPK inhibition as a neuroprotective strategy for combinatorial SMA therapy
Source: EMBO Mol Med. 2025 Sep 8;17(10):2762–86. doi: 10.1038/s44321-025-00303-6 (PMC12514318; doi:10.1038/s44321-025-00303-6)
Supplement: Supplementary file 5 — Source data Fig. 2 [file 44321_2025_303_MOESM5_ESM.zip › Figure 2/2B/2B_SMN2_(TOT)_mRNA.csv]

	DMSO (no Dox)	DMSO (+Dox)	EO1428 (+Dox)	Clozapine (+Dox)	DHE (+Dox)	CGP7930 (+Dox)
SMN2 (TOT) mRNA	1,0000000	0,99418000	1,1728350	1,1179021	1,1728350	1,18099300
	1,0000000	1,13495003	1,0072407	0,9523376	1,1481655	1,03458968
	1,0000000	0,87086997	1,0522484	1,0024440	1,0203065	1,12972309
