# Supplementary material for: Identification of p38 MAPK inhibition as a neuroprotective strategy for combinatorial SMA therapy
Source: EMBO Mol Med. 2025 Sep 8;17(10):2762–86. doi: 10.1038/s44321-025-00303-6 (PMC12514318; doi:10.1038/s44321-025-00303-6)
Supplement: Supplementary file 6 — Source data Fig. 3 [file 44321_2025_303_MOESM6_ESM.zip]

Archive with 32 entries (25 files):
- Figure 3/
- __MACOSX/._Figure 3
- Figure 3/3E/
- __MACOSX/Figure 3/._3E
- Figure 3/3B/
- __MACOSX/Figure 3/._3B
- Figure 3/3C/
- __MACOSX/Figure 3/._3C
- Figure 3/3D/
- __MACOSX/Figure 3/._3D
- Figure 3/.DS_Store
- __MACOSX/Figure 3/._.DS_Store
- Figure 3/3A/
- __MACOSX/Figure 3/._3A
- Figure 3/3F/
- __MACOSX/Figure 3/._3F
- Figure 3/3E/3E_WB.jpg
- __MACOSX/Figure 3/3E/._3E_WB.jpg
- Figure 3/3B/3B_WB_p-p38:p38.csv
- __MACOSX/Figure 3/3B/._3B_WB_p-p38:p38.csv
- Figure 3/3C/3C_WB.jpg
- __MACOSX/Figure 3/3C/._3C_WB.jpg
- Figure 3/3D/.DS_Store
- __MACOSX/Figure 3/3D/._.DS_Store
- Figure 3/3D/3D_WB_p-p38:p38.csv
- __MACOSX/Figure 3/3D/._3D_WB_p-p38:p38.csv
- Figure 3/3A/.DS_Store
- __MACOSX/Figure 3/3A/._.DS_Store
- Figure 3/3A/3A_WB.jpg
- __MACOSX/Figure 3/3A/._3A_WB.jpg
- Figure 3/3F/3F_WB_p-p38:p38.csv
- __MACOSX/Figure 3/3F/._3F_WB_p-p38:p38.csv
