# Supplementary material for: Identification of p38 MAPK inhibition as a neuroprotective strategy for combinatorial SMA therapy
Source: EMBO Mol Med. 2025 Sep 8;17(10):2762–86. doi: 10.1038/s44321-025-00303-6 (PMC12514318; doi:10.1038/s44321-025-00303-6)
Supplement: Supplementary file 6 — Source data Fig. 3 [file 44321_2025_303_MOESM6_ESM.zip › Figure 3/3F/3F_WB_p-p38:p38.csv]

	WT	SMA
p-p38αMAPK/p38αMAPK	0,965250	1,258321
	1,024216	0,865093
	1,010534	0,461125
