# Supplementary material for: Identification of p38 MAPK inhibition as a neuroprotective strategy for combinatorial SMA therapy
Source: EMBO Mol Med. 2025 Sep 8;17(10):2762–86. doi: 10.1038/s44321-025-00303-6 (PMC12514318; doi:10.1038/s44321-025-00303-6)
Supplement: Supplementary file 7 — Source data Fig. 4 [file 44321_2025_303_MOESM7_ESM.zip]

Archive with 50 entries (41 files):
- Figure 4/
- __MACOSX/._Figure 4
- Figure 4/.DS_Store
- __MACOSX/Figure 4/._.DS_Store
- Figure 4/4E/
- __MACOSX/Figure 4/._4E
- Figure 4/4B/
- __MACOSX/Figure 4/._4B
- Figure 4/4C/
- __MACOSX/Figure 4/._4C
- Figure 4/4D/
- __MACOSX/Figure 4/._4D
- Figure 4/4A/
- __MACOSX/Figure 4/._4A
- Figure 4/4F/
- __MACOSX/Figure 4/._4F
- Figure 4/4H/
- __MACOSX/Figure 4/._4H
- Figure 4/4G/
- __MACOSX/Figure 4/._4G
- Figure 4/4E/4E_SMN_Levels.csv
- __MACOSX/Figure 4/4E/._4E_SMN_Levels.csv
- Figure 4/4B/4B_Weight.csv
- __MACOSX/Figure 4/4B/._4B_Weight.csv
- Figure 4/4C/4C_Survival.csv
- __MACOSX/Figure 4/4C/._4C_Survival.csv
- Figure 4/4D/4D_WB.jpg
- __MACOSX/Figure 4/4D/._4D_WB.jpg
- Figure 4/4A/4A_Righting_Time.csv
- __MACOSX/Figure 4/4A/._4A_Righting_Time.csv
- Figure 4/4F/4F_L2_SMA+vehicle.tif
- __MACOSX/Figure 4/4F/._4F_L2_SMA+vehicle.tif
- Figure 4/4F/4F_L5_WT.tif
- __MACOSX/Figure 4/4F/._4F_L5_WT.tif
- Figure 4/4F/4F_L2_SMA+MW150.tif
- __MACOSX/Figure 4/4F/._4F_L2_SMA+MW150.tif
- Figure 4/4F/.DS_Store
- __MACOSX/Figure 4/4F/._.DS_Store
- Figure 4/4F/4F_L5_SMA+MW150.tif
- __MACOSX/Figure 4/4F/._4F_L5_SMA+MW150.tif
- Figure 4/4F/4F_L5_SMA+vehicle.tif
- __MACOSX/Figure 4/4F/._4F_L5_SMA+vehicle.tif
- Figure 4/4F/4F_L2_WT.tif
- __MACOSX/Figure 4/4F/._4F_L2_WT.tif
- Figure 4/4H/4H_L5_MMC_MNs.csv
- __MACOSX/Figure 4/4H/._4H_L5_MMC_MNs.csv
- Figure 4/4G/.DS_Store
- __MACOSX/Figure 4/4G/._.DS_Store
- Figure 4/4G/4G_L2_MNs.csv
- __MACOSX/Figure 4/4G/._4G_L2_MNs.csv
