# Supplementary material for: Identification of p38 MAPK inhibition as a neuroprotective strategy for combinatorial SMA therapy
Source: EMBO Mol Med. 2025 Sep 8;17(10):2762–86. doi: 10.1038/s44321-025-00303-6 (PMC12514318; doi:10.1038/s44321-025-00303-6)
Supplement: Supplementary file 7 — Source data Fig. 4 [file 44321_2025_303_MOESM7_ESM.zip › Figure 4/4E/4E_SMN_Levels.csv]

WT+vehicle	SMA+vehicle	SMA+MW150
100,29109460	21,409691880	8,314889303
87,08508664	22,827776720	4,317619339
112,62381880	6,362270334	6,178237209
