# Supplementary material for: Identification of p38 MAPK inhibition as a neuroprotective strategy for combinatorial SMA therapy
Source: EMBO Mol Med. 2025 Sep 8;17(10):2762–86. doi: 10.1038/s44321-025-00303-6 (PMC12514318; doi:10.1038/s44321-025-00303-6)
Supplement: Supplementary file 7 — Source data Fig. 4 [file 44321_2025_303_MOESM7_ESM.zip › Figure 4/4B/4B_Weight.csv]

	WT	WT	WT	WT	WT	WT	WT	WT	WT	WT	WT	WT	WT	WT	WT	WT	WT		SMA+vehicle	SMA+vehicle	SMA+vehicle	SMA+vehicle	SMA+vehicle	SMA+vehicle	SMA+vehicle	SMA+vehicle	SMA+vehicle	SMA+vehicle	SMA+vehicle	SMA+vehicle	SMA+vehicle	SMA+vehicle	SMA+vehicle	SMA+vehicle		SMA+MW150	SMA+MW150	SMA+MW150	SMA+MW150	SMA+MW150	SMA+MW150	SMA+MW150	SMA+MW150	SMA+MW150	SMA+MW150	SMA+MW150	SMA+MW150	SMA+MW150	SMA+MW150
Days
1	1,8		1,8	1,6	1,6	1,8	1,8	1,8	1,6	1,6	1,7	1,8	1,2	1,6					1,7	1,3	1,3	1,5	1,3	1,4	1,8	1,4	1,6	1,6	1,2	1,6	1,6	1,5	1,5	1,4		1,40	1,30	1,40	1,40	1,60	1,70	1,80	2,00	1,90	2,00	1,2	1,5	1,80	1,7
2	2,1	2,1	2,3	2,1	2,1	2,2	2,6	2,3	2,0	1,8	2,2	2,1	1,5	1,9	2,2	2,5	2,2		1,9	1,7	1,7	1,9	1,6	1,7	2,2	1,8	2,0	2,0	1,4	1,9	1,8	1,8	1,8	1,7		1,80	1,50	1,60	1,70	2,00	1,90	2,10	2,40	2,30	2,30	1,4	2,0	2,20	2,2
3	2,6	2,4	2,5	2,5	2,6	2,6	3,2	2,7	2,5	2,1	2,5	2,6	2,0	2,2	2,6	2,9	2,7		2,3	2,2	2,1	2,4	1,9	1,8	2,7	2,1	2,4	2,3	1,7	2,2	2,0	2,4	1,9	1,9		2,20	1,80	1,70	1,80	2,50	2,20	2,20	2,70	2,50	2,60	1,8	2,4	2,70	2,4
4	3,1	3,1	3,2	3,0	3,0	3,1	3,8	3,4	3,2	2,3	3,0	3,1	2,5	2,5	3,0	3,7	3,4		2,3	2,6	2,4	2,8	2,3	2,0	3,1	2,4	2,9	2,8	1,8	2,6	2,3	2,4	2,2	2,3		2,50	2,10	2,00	2,00	2,80	2,50	2,70	3,20	2,90	3,00	2,1	3,2	2,90	2,5
5	3,7	3,7	3,6	3,5	3,6	3,9	4,3	3,8	3,6	2,6	3,8	3,9	3,0	2,9	3,5	4,1	4,1		2,5	3,0	2,8	3,1	2,6	2,2	3,6	2,9	3,3	3,3	2,1	3,0	2,6	2,5	2,5	2,6		3,00	2,60	2,10	2,10	2,90	3,00	3,10	3,60	3,40	3,40	2,4	3,5	3,00	2,7
6	4,4	4,5	4,3	4,1	4,2	4,7	4,9	4,3	4,0	3,0	4,4	4,5	3,5	3,4	4,1	4,8	4,6		2,6	3,3	3,2	3,4	2,8	2,4	4,2	3,1	3,6	3,7	2,3	3,1	2,7	2,7	2,6	2,9		3,50	2,70	2,10		2,70	3,40	3,60	3,90	3,90	3,80	2,8	3,7	3,50	3,0
7	5,0	5,6	5,1	4,8	4,9	5,3	5,9	4,9	4,5	3,5	5,1	5,3	4,1	4,0	4,6	5,6	5,5		2,8	3,6	3,4	3,6	3,1	2,5	4,7	3,5	4,1	4,1	2,7	3,5	3,1	3,0	2,6	3,1		3,90	3,00	2,10		2,70	3,50	3,90	4,60	4,40	4,30	3,0	3,9	3,70	3,3
8	5,8	6,4	5,5	5,3	5,4	6,2	6,5	5,4	5,1	4,2	5,9	5,9	4,5	4,6	5,1	6,3	6,2		2,8	4,0	3,4	3,7	3,3	2,7	5,2	3,8	4,4	4,3	2,8	3,8	3,3	3,2	2,4	3,0		4,20	3,20			3,00	3,90	4,10	4,80	4,80	4,40	3,2	4,1	4,00	3,3
9	6,7	7,1	6,0	6,0	6,1	7,1	7,3	6,1	6,0	5,1	6,8	6,4	5,1	5,3	5,5	6,9	6,9		2,8	4,2	3,3	3,8	4,2	2,5	5,1	3,8	4,4	4,3	2,9	4,0	3,5	3,2	2,4	3,0		4,50	3,30			3,20	4,00	4,30	4,90	4,90	4,70	3,4	4,2	4,20	3,3
10	7,4	7,7	6,5	6,4	6,4	7,7	8,3	7,2	6,9	5,8	7,3	7,0	5,7	5,8	6,1	7,5	7,3		2,4	4,2	3,3	3,7	3,9	2,3	4,7	3,5	4,1	4,0	2,6	3,7	3,2	3,3	2,2	3,0		4,50				3,40	4,20	4,20	4,10	5,10	4,60	3,3	3,9	4,30	3,1
11	8,1	8,4	7,1	7,4	7,1	8,4	9,1	8,1	7,8	6,3	7,8	7,5	6,3	6,3	6,5	8,0	8,0			3,8	3,4	3,5	4,1	2,0	4,3	3,3	3,8	3,7	2,4	3,3	3,1	3,1		2,8		4,40				3,30	3,90	3,90	5,30	4,90	4,50	3,1	3,8	4,00	2,8
12	8,4	9,3	7,2	7,5	7,8	8,9	9,7	8,6	8,4	7,3	8,4	8,1	7,0	7,1	7,0	8,7	8,9			3,6	3,0	3,3	3,9		3,9	3,0	3,5	3,3	2,1	3,0	2,7	2,8				4,20				3,00	3,50	3,50	5,30	4,70	3,90	2,9	3,4	3,70	2,7
13	9,1	9,6	8,1	8,3	8,0	9,6	10,2	9,2	8,9	7,8	9,2	8,8	7,1	7,7	7,4	9,1	9,7			3,3	2,9	3,0	3,5		3,6	2,8	3,2	3,1		2,6						3,80				2,80	3,00	5,00	3,20	4,30	3,50	2,7	3,2	3,40	2,4
14	9,5	10,0	8,5	8,7	8,6	10,2	11,0	9,6	9,4	9,0	9,9	9,4	7,6	8,5	7,7	9,4	10,4			3,0			3,2		3,4	2,6	3,0	2,8								3,50						4,50	2,90	4,00	3,10	2,5	2,9	3,01
15	9,8	10,9	9,2	9,1	8,4	10,8	11,6	10,1	10,0	9,2	10,5	9,9	7,9	8,7	7,9	9,9	10,6			2,8			3,0		3,4											3,10						4,20		3,60		2,3
16	10,3	11,0	9,0	8,9	9,1	11,2	12,0	10,5	10,6	8,7	10,5	9,9	7,9	9,0	7,8	10,4	11,1						2,9		3,0																	3,70		3,20		2,1
