# Supplementary material for: Identification of p38 MAPK inhibition as a neuroprotective strategy for combinatorial SMA therapy
Source: EMBO Mol Med. 2025 Sep 8;17(10):2762–86. doi: 10.1038/s44321-025-00303-6 (PMC12514318; doi:10.1038/s44321-025-00303-6)
Supplement: Supplementary file 7 — Source data Fig. 4 [file 44321_2025_303_MOESM7_ESM.zip › Figure 4/4C/4C_Survival.csv]

Days	WT	SMA+vehicle	SMA+MW150
21	0
21	0
21	0
21	0
21	0
21	0
21	0
21	0
21	0
21	0
21	0
21	0
21	0
21	0
21	0
21	0
21	0
11		1
16		1
14		1
14		1
17		1
12		1
17		1
15		1
15		1
15		1
13		1
14		1
13		1
13		1
11		1
12		1
16			1
10			1
8			1
6			1
14			1
14			1
18			1
15			1
17			1
15			1
17			1
16			1
15			1
14			1
