# Supplementary material for: Identification of p38 MAPK inhibition as a neuroprotective strategy for combinatorial SMA therapy
Source: EMBO Mol Med. 2025 Sep 8;17(10):2762–86. doi: 10.1038/s44321-025-00303-6 (PMC12514318; doi:10.1038/s44321-025-00303-6)
Supplement: Supplementary file 7 — Source data Fig. 4 [file 44321_2025_303_MOESM7_ESM.zip › Figure 4/4A/4A_Righting_Time.csv]

	WT	WT	WT	WT	WT	WT	WT	WT	WT	WT	WT	WT	WT	WT	WT	WT	WT		SMA+vehicle	SMA+vehicle	SMA+vehicle	SMA+vehicle	SMA+vehicle	SMA+vehicle	SMA+vehicle	SMA+vehicle	SMA+vehicle	SMA+vehicle	SMA+vehicle	SMA+vehicle	SMA+vehicle	SMA+vehicle	SMA+vehicle	SMA+vehicle		SMA+MW150	SMA+MW150	SMA+MW150	SMA+MW150	SMA+MW150	SMA+MW150	SMA+MW150	SMA+MW150	SMA+MW150	SMA+MW150	SMA+MW150	SMA+MW150	SMA+MW150	SMA+MW150
Days
1	14,333330	6,000000	19,000000	7,666667	3,666667	9,000000	11,333330	18,000000	6,666667	42,333330	13,666670	11,333330	10,666670	6,666667	2,333333				60,000000	60,000000	60,000000	60,00	55,70	46,70	41,00	60,00	60,00	38,30	28,67	60,00	60,00	60,00	45,00	60,00		60,00	60,00	60,00	60,00	53,30	42,00	30,00	53,00	60,00	60,00	60,00	56,32	60,00	60,00
2	4,000000	3,333333	27,333330	5,000000	1,666667	15,333330	4,666667	5,333333	4,666667	6,666667	2,333333	5,666667	4,333333	4,000000	2,666667				46,700000	28,300000	48,700000	36,00	50,70	60,00	6,30	60,00	7,70	12,30	53,00	60,00	42,33	42,33	43,67	47,33		55,33	52,00	52,33	54,00	37,67	60,00	41,00	60,00	45,33	42,00	56,67	60,00	34,00	41,67
3	3,000000	16,333330	11,000000	8,666667	1,333333	3,000000	7,000000	7,666667	11,333330	26,000000	2,333333	4,000000	4,000000	3,000000	3,000000	6,333333	3,666667		60,000000	37,300000	60,000000	60,00	60,00	44,00	23,70	60,00	60,00	60,00	60,00	60,00	60,00	60,00	33,00	60,00		41,67	51,33	60,00	53,67	60,00	56,00	19,68	29,27	14,67	33,67	55,00	46,33	60,00	60,00
4	18,000000	5,333333	8,000000	7,333333	2,333333	9,000000	19,666670	14,666670	3,333333	14,333330	3,333333	4,333333	4,333333	6,333333	2,333333	3,666667	4,333333		40,700000	15,700000	60,000000	60,00	60,00	60,00	60,00	60,00	60,00	54,00	54,33	60,00	60,00	60,00	60,00	60,00		38,00	32,67	50,67	51,00	43,67	56,67	41,67	8,67	15,33	28,67	51,33	53,33	60,00	49,30
5	1,000000	9,666667	8,333333	5,333333	1,666667	6,666667	3,000000	8,000000	2,000000	22,666670	7,666667	4,333333	3,000000	6,333333	1,666667	3,333333	3,333333		47,300000	42,300000	60,000000	60,00	60,00	60,00	43,30	60,00	60,00	48,70	60,00	60,00	60,00	60,00	60,00	60,00		20,33	34,67	18,67	60,00	18,00	60,00	9,67	40,67	18,33	23,33	30,33	31,33	36,30	32,33
6	4,333333	1,000000	2,333333	2,333333	2,666667	2,000000	2,333333	2,666667	2,666667	9,333333	2,333333	1,333333	2,666667	1,000000	1,000000	1,000000	1,000000		60,000000	56,700000	60,000000	60,00	60,00	58,70	8,30	60,00	47,70	60,00	60,00	60,00	60,00	60,00	60,00	60,00		23,67	35,00	39,00		60,00	30,30	14,33	5,67	14,67	10,67	44,67	55,00	7,34	9,67
7	7,000000	1,333333	4,666667	1,333333	4,666667	1,000000	1,000000	3,666667	4,000000	1,000000	2,333333	1,666667	2,666667	1,000000	1,000000	1,000000	1,000000		60,000000	40,700000	60,000000	60,00	60,00	52,30	44,00	41,30	46,70	41,70	60,00	11,33	60,00	60,00	60,00	60,00		21,67	17,33	18,00		60,00	10,33	7,33	6,00	4,67	7,00	41,67	43,33	4,00	22,67
8	1,000000	1,000000	1,000000	2,333333	1,000000	2,333333	3,000000	1,333333	1,333333	1,666667	2,333333	1,000000	1,333333	1,000000	1,000000	1,000000	1,000000		60,000000	60,000000	60,000000	56,00	46,30	60,00	60,00	60,00	60,00	60,00	60,00	60,00	47,67	60,00	60,00	44,00		27,67	58,67			30,30	60,00	6,33	14,00	5,33	60,00	31,00	60,00	2,00	60,00
9	1,000000	2,333333	1,000000	1,000000	1,000000	1,000000	1,000000	1,000000	1,333333	1,000000	1,333333	1,000000	1,666667	1,000000	1,000000	1,000000	1,000000		60,000000	29,700000	60,000000	60,00	31,00	60,00	42,70	60,00	60,00	48,70	60,00	60,00	60,00	60,00	60,00	60,00		14,00	31,33			27,00	60,00	14,00	12,67	6,00	60,00	60,00	60,00	4,67	60,00
10	1,333333	2,000000	1,000000	1,000000	1,000000	1,000000	1,000000	1,000000	1,333333	1,666667	1,000000	1,000000	1,000000	1,000000	1,000000	1,000000	1,000000		60,000000	20,000000	60,000000	46,00	42,30	60,00	33,30	60,00	60,00	60,00	60,00	60,00	60,00	60,00	60,00	60,00		36,33				45,00	60,00	60,00	1,33	3,00	22,33	60,00	60,00	4,00	60,00
11	1,000000	1,000000	1,000000	1,000000	1,000000	1,000000	1,000000	1,000000	1,000000	1,000000	1,000000	1,000000	1,000000	1,000000	1,000000	1,000000	1,000000			22,700000	60,000000	60,00	38,00	60,00	60,00	60,00	60,00	60,00	60,00	60,00	60,00	60,00		60,00		7,00				19,67	5,67	2,00	2,33	2,30	3,67	60,00	53,00	2,00	56,67
12	1,000000	1,000000	1,000000	1,000000	1,000000	1,000000	1,000000	1,000000	1,000000	1,000000	1,000000	1,000000	1,000000	1,000000	1,000000	1,000000	1,000000			39,300000	60,000000	60,00	41,70		23,30	60,00	60,00	60,00	60,00	60,00	60,00	60,00				11,33				39,33	5,67	1,33	2,33	2,00	3,00	36,67	6,33	1,33	60,00
13	1,000000	1,000000	1,000000	1,000000	1,000000	1,000000	1,000000	1,000000	1,000000	1,000000	1,000000	1,000000	1,000000	1,000000	1,000000	1,000000	1,000000			58,300000	60,000000	60,00	23,70		21,30	60,00	60,00	47,70		60,00						6,67				60,00	3,33	1,00	2,00	1,67	1,67	60,00	6,67	1,67	60,00
14	1,000000	1,000000	1,000000	1,000000	1,000000	1,000000	1,000000	1,000000	1,000000	1,000000	1,000000	1,000000	1,000000	1,000000	1,000000	1,000000	1,000000			60,000000			60,00		60,00	60,00	60,00	60,00								2,67						1,00	60,00	1,33	60,00	60,00	6,33	1,67
15	1,000000	1,000000	1,000000	1,000000	1,000000	1,000000	1,000000	1,000000	1,000000	1,000000	1,000000	1,000000	1,000000	1,000000	1,000000	1,000000	1,000000			60,000000			60,00		60,00											60,00						1,00		2,33		60,00	45,00
16	1,000000	1,000000	1,000000	1,000000	1,000000	1,000000	1,000000	1,000000	1,000000	1,000000	1,000000	1,000000	1,000000	1,000000	1,000000	1,000000	1,000000						60,00		60,00																	1,00		60,00		60,00
