# Supplementary material for: Identification of p38 MAPK inhibition as a neuroprotective strategy for combinatorial SMA therapy
Source: EMBO Mol Med. 2025 Sep 8;17(10):2762–86. doi: 10.1038/s44321-025-00303-6 (PMC12514318; doi:10.1038/s44321-025-00303-6)
Supplement: Supplementary file 7 — Source data Fig. 4 [file 44321_2025_303_MOESM7_ESM.zip › Figure 4/4H/4H_L5_MMC_MNs.csv]

	WT	SMA+vehicle	SMA+MW150
L5 MMC MNs	75,000000000	62,000000000	82,00000000
	82,000000000	48,000000000	80,00000000
	89,000000000	44,000000000	70,00000000
	65,000000000	49,000000000	72,00000000
	67,000000000	53,000000000	53,00000000
			84,00000000
