# Supplementary material for: Identification of p38 MAPK inhibition as a neuroprotective strategy for combinatorial SMA therapy
Source: EMBO Mol Med. 2025 Sep 8;17(10):2762–86. doi: 10.1038/s44321-025-00303-6 (PMC12514318; doi:10.1038/s44321-025-00303-6)
Supplement: Supplementary file 7 — Source data Fig. 4 [file 44321_2025_303_MOESM7_ESM.zip › Figure 4/4G/4G_L2_MNs.csv]

WT	SMA+vehicle	SMA+MW150
453,0000000	317,00	314,00
484,0000000	299,00	419,00
502,0000000	249,00	399,00
485,0000000	302,00	359,00
458,0000000	273,00
