# Supplementary material for: Identification of p38 MAPK inhibition as a neuroprotective strategy for combinatorial SMA therapy
Source: EMBO Mol Med. 2025 Sep 8;17(10):2762–86. doi: 10.1038/s44321-025-00303-6 (PMC12514318; doi:10.1038/s44321-025-00303-6)
Supplement: Supplementary file 8 — Source data Fig. 5 [file 44321_2025_303_MOESM8_ESM.zip]

Archive with 60 entries (50 files):
- Figure 5/
- __MACOSX/._Figure 5
- Figure 5/5I/
- __MACOSX/Figure 5/._5I
- Figure 5/5G/
- __MACOSX/Figure 5/._5G
- Figure 5/5A/
- __MACOSX/Figure 5/._5A
- Figure 5/5F/
- __MACOSX/Figure 5/._5F
- Figure 5/5H/
- __MACOSX/Figure 5/._5H
- Figure 5/.DS_Store
- __MACOSX/Figure 5/._.DS_Store
- Figure 5/5C/
- __MACOSX/Figure 5/._5C
- Figure 5/5D/
- __MACOSX/Figure 5/._5D
- Figure 5/5E/
- __MACOSX/Figure 5/._5E
- Figure 5/5B/
- __MACOSX/Figure 5/._5B
- Figure 5/5I/5I_L5_MMC_MNs.csv
- __MACOSX/Figure 5/5I/._5I_L5_MMC_MNs.csv
- Figure 5/5G/5G_L2_SMA+SMNC3(P8).tif
- __MACOSX/Figure 5/5G/._5G_L2_SMA+SMNC3(P8).tif
- Figure 5/5G/.DS_Store
- __MACOSX/Figure 5/5G/._.DS_Store
- Figure 5/5G/5G_L2_WT.tif
- __MACOSX/Figure 5/5G/._5G_L2_WT.tif
- Figure 5/5G/5G_L5_SMA+SMNC3(P8).tif
- __MACOSX/Figure 5/5G/._5G_L5_SMA+SMNC3(P8).tif
- Figure 5/5G/5G_L2_SMA+SMNC3(P0).tif
- __MACOSX/Figure 5/5G/._5G_L2_SMA+SMNC3(P0).tif
- Figure 5/5G/5G_L5_SMA+vehicle.tif
- __MACOSX/Figure 5/5G/._5G_L5_SMA+vehicle.tif
- Figure 5/5G/5G_L5_SMA+SMNC3(P0).tif
- __MACOSX/Figure 5/5G/._5G_L5_SMA+SMNC3(P0).tif
- Figure 5/5G/5G_L2_SMA+vehicle.tif
- __MACOSX/Figure 5/5G/._5G_L2_SMA+vehicle.tif
- Figure 5/5G/5G_L5_WT.tif
- __MACOSX/Figure 5/5G/._5G_L5_WT.tif
- Figure 5/5A/.DS_Store
- __MACOSX/Figure 5/5A/._.DS_Store
- Figure 5/5A/5A_Righting_Time.csv
- __MACOSX/Figure 5/5A/._5A_Righting_Time.csv
- Figure 5/5F/5F_SMN_Levels.csv
- __MACOSX/Figure 5/5F/._5F_SMN_Levels.csv
- Figure 5/5H/5H_L2_MNs.csv
- __MACOSX/Figure 5/5H/._5H_L2_MNs.csv
- Figure 5/5C/5C_Survival.csv
- __MACOSX/Figure 5/5C/._5C_Survival.csv
- Figure 5/5D/5D_SMN2_FL_mRNA.csv
- __MACOSX/Figure 5/5D/._5D_SMN2_FL_mRNA.csv
- Figure 5/5E/5E_WB.jpg
- __MACOSX/Figure 5/5E/._5E_WB.jpg
- Figure 5/5B/.DS_Store
- __MACOSX/Figure 5/5B/._.DS_Store
- Figure 5/5B/5B_Weight.csv
- __MACOSX/Figure 5/5B/._5B_Weight.csv
