# Supplementary material for: Identification of p38 MAPK inhibition as a neuroprotective strategy for combinatorial SMA therapy
Source: EMBO Mol Med. 2025 Sep 8;17(10):2762–86. doi: 10.1038/s44321-025-00303-6 (PMC12514318; doi:10.1038/s44321-025-00303-6)
Supplement: Supplementary file 8 — Source data Fig. 5 [file 44321_2025_303_MOESM8_ESM.zip › Figure 5/5I/5I_L5_MMC_MNs.csv]

	WT	SMA+vehicle	SMA+SMN-C3 (P8)	SMA+SMN-C3 (P0)
L5 MMC MNs	90,000000000	52,000000000	56,000000000	60,000000000
	79,000000000	58,000000000	45,000000000	84,000000000
	72,000000000	45,000000000	60,000000000	80,000000000
	85,000000000	46,000000000	61,000000000	61,000000000
	66,000000000	63,000000000	57,000000000	76,000000000
	83,000000000	54,000000000	52,000000000	73,000000000
