# Supplementary material for: Identification of p38 MAPK inhibition as a neuroprotective strategy for combinatorial SMA therapy
Source: EMBO Mol Med. 2025 Sep 8;17(10):2762–86. doi: 10.1038/s44321-025-00303-6 (PMC12514318; doi:10.1038/s44321-025-00303-6)
Supplement: Supplementary file 8 — Source data Fig. 5 [file 44321_2025_303_MOESM8_ESM.zip › Figure 5/5A/5A_Righting_Time.csv]

	WT	WT	WT	WT	WT	WT	WT	WT	WT	WT	WT	WT	WT	WT	WT	WT		SMA+vehicle	SMA+vehicle	SMA+vehicle	SMA+vehicle	SMA+vehicle	SMA+vehicle	SMA+vehicle	SMA+vehicle	SMA+vehicle	SMA+vehicle	SMA+vehicle	SMA+vehicle	SMA+vehicle	SMA+vehicle	SMA+vehicle	SMA+vehicle	SMA+vehicle	SMA+vehicle	SMA+vehicle	SMA+vehicle	SMA+vehicle	SMA+vehicle		SMA+SMN-C3 (P0)	SMA+SMN-C3 (P0)	SMA+SMN-C3 (P0)	SMA+SMN-C3 (P0)	SMA+SMN-C3 (P0)	SMA+SMN-C3 (P0)	SMA+SMN-C3 (P0)	SMA+SMN-C3 (P0)	SMA+SMN-C3 (P0)
Days
1		21,000000	6,670000	5,67	3,67	10,67	5,00	9,33	6,66	11,66	10,66	11,33	41,00	55,30	60,00	6,00			24,000000		28,67	60,00	60,00	60,00	60,00	60,00	33,00	60,00	28,33	45,00					60,00	60,00	60,00	22,33	60,00				43,330000	60,000000	60,000000	60,00	46,30	41,30	59,70
2	3,000000	5,670000	12,000000	4,67	1,67	3,00	2,00	3,67	4,33	8,00	2,33	6,33	47,00	2,70	11,30	5,70			41,670000	49,330000	53,00	32,00	60,00	42,33	31,67	42,33	27,67	60,00	60,00	43,67	60,00	44,00	60,00	42,33	60,00	2,70	43,00	60,00	47,33				51,670000	60,000000	60,000000	45,00	60,00	59,30	60,00
3	4,330000	26,000000	5,000000	6,67	4,33	8,33	2,33	3,33	2,00	1,33	3,33	1,67	2,00	5,70	2,00	5,00		60,000000	52,330000	52,670000	60,00	45,00	60,00	60,00	20,67	60,00	60,00		60,00	33,00	48,33	38,67	60,00	33,00	60,00	34,30	23,00	57,33	60,00		35,330000	24,670000	41,000000	60,000000	60,000000	60,00	46,00	23,70	45,00
4	3,000000	9,670000	3,670000	1,67	3,67	12,67	4,00	6,00	2,33	2,00	4,00	3,00	2,70	3,30	1,00	2,70		60,000000	60,000000	60,000000	54,33	57,33	60,00	60,00	10,67	60,00	60,00		60,00	60,00	60,00	55,67	60,00	60,00	60,00	29,00	41,00	60,00	60,00		20,000000	32,670000	29,330000	60,000000	60,000000	3,30	40,70	42,30	60,00
5		1,670000	3,330000	3,00	1,67	1,67	1,00	1,67	1,00	1,33	3,00	2,67	2,70	1,30	2,70	3,30		60,000000	30,330000	42,670000	60,00	46,33	60,00	60,00	49,33	60,00			60,00	60,00	60,00	60,00	60,00	60,00	60,00	5,00	8,33	42,67	60,00		5,000000	41,000000	15,000000	60,000000	60,000000	19,30	11,30	60,00	31,70
6		1,000000	1,000000	1,00	1,00	1,00	1,00	5,00	2,66	1,66	2,33	1,33	1,30	1,00	9,00	1,30		60,000000	60,000000	60,000000	60,00	25,33	60,00	60,00	60,00	60,00			60,00	60,00	60,00	45,33	60,00	60,00	60,00	7,30	39,67	44,33	60,00		19,670000	41,000000	16,000000	30,660000	30,330000	33,00	2,70	20,30	60,00
7		1,000000	1,000000	1,00	1,00	1,00	1,00	1,00	1,00	1,00	2,66	1,00	1,00	1,00	1,70	1,00		60,000000	54,330000	60,000000	60,00	8,33	11,33	60,00	52,00	60,00			18,66	60,00	25,66	34,66	60,00	60,00	60,00	60,00	46,33	60,00	60,00		12,330000	9,000000	12,670000	25,660000	30,000000	7,70	6,30	6,30	2,00
8		1,000000	1,000000	1,00	1,00	1,00	1,00	1,00	1,00	1,00	1,00	1,00	1,00	1,00	1,00	1,00		60,000000	60,000000	60,000000	60,00	60,00	60,00	47,67	60,00	60,00			55,33	60,00	60,00	36,33	60,00	42,33	60,00	60,00	40,67	60,00	44,00		12,330000	15,000000	17,330000	9,330000	37,660000	3,00	1,70	1,70	3,30
9		1,000000	1,000000	1,00	1,00	1,00	1,00	1,00	1,00	1,00	1,00	1,00	1,00	1,00	1,00	1,00		42,000000	60,000000	60,000000	60,00	60,00	60,00	60,00	60,00	60,00			44,00	60,00	60,00	15,00	60,00	28,33	60,00	13,30	42,00	60,00	60,00		3,000000	4,670000	3,330000	13,000000	9,330000	1,30	1,70	2,30	3,30
10		1,000000	1,000000	1,00	1,00	1,00	1,00	1,00	1,00	1,00	1,00	1,00	1,00	1,00	1,00	1,00		50,670000	60,000000	60,000000	60,00	60,00	60,00	60,00	60,00	60,00			60,00	60,00	60,00	16,00	18,33	12,66		2,00	60,00	60,00	60,00		4,000000	3,330000	2,000000	2,660000	10,330000	1,70	1,30	1,30	1,70
11		1,000000	1,000000	1,00	1,00	1,00	1,00	1,00	1,00	1,00	1,00	1,00	1,00	1,00	1,00	1,00		60,000000	60,000000	60,000000	60,00	60,00	60,00	60,00	60,00	60,00			60,00		60,00	41,33	60,00	6,33		6,70		60,00	60,00		28,670000	2,000000	1,670000	3,000000	1,660000	1,00	1,30	1,00	4,30
12		1,000000	1,000000	1,00	1,00	1,00	1,00	1,00	1,00	1,00	1,00	1,00	1,00	1,00	1,00	1,00		60,000000		60,000000	60,00	60,00	60,00	60,00	60,00	60,00					60,00	60,00	60,00	3,00		60,00						1,000000		1,330000	2,330000	1,00	1,00	1,00	1,30
13		1,000000	1,000000	1,00	1,00	1,00	1,00	1,00	1,00	1,00	1,00	1,00	1,00	1,00	1,00	1,00		60,000000				60,00	60,00		60,00						60,00	60,00	60,00	60,00		18,70						1,000000		1,000000	13,000000	1,00	1,00	1,00	1,00
14		1,000000	1,000000	1,00	1,00	1,00	1,00	1,00	1,00	1,00	1,00	1,00	1,00	1,00	1,00	1,00						60,00										60,00		60,00		60,00						1,000000	1,000000	1,330000	3,660000	1,00	1,00	1,00	1,00
15		1,000000	1,000000	1,00	1,00	1,00	1,00	1,00	1,00	1,00	1,00	1,00	1,00	1,00	1,00	1,00																										1,000000	1,000000	1,330000	1,000000	1,00	1,00	1,00	1,00
16		1,000000	1,000000	1,00	1,00	1,00	1,00	1,00	1,00		1,00	1,00	1,00	1,00	1,00	1,00																										1,000000	1,000000	1,000000	1,000000	1,00	1,00	1,00	1,00
17		1,000000	1,000000	1,00	1,00	1,00	1,00	1,00	1,00		1,00	1,00	1,00	1,00	1,00	1,00																										1,000000	1,000000	1,000000	1,000000	1,00	1,00	1,00	1,00
18		1,000000	1,000000	1,00	1,00	1,00	1,00	1,00	1,00		1,00	1,00	1,00	1,00	1,00	1,00																										1,000000		1,000000	1,000000	1,00	1,00	1,00	1,00
19		1,000000	1,000000	1,00	1,00	1,00	1,00	1,00	1,00		1,00	1,00	1,00	1,00	1,00	1,00																										1,000000		1,000000	1,000000	1,00	1,00	1,00	1,00
20		1,000000	1,000000	1,00	1,00	1,00	1,00	1,00	1,00		1,00	1,00	1,00	1,00	1,00	1,00																												1,000000	1,000000	1,00	1,00	1,00	1,00
[truncated: 22 more columns]
