# Supplementary material for: Identification of p38 MAPK inhibition as a neuroprotective strategy for combinatorial SMA therapy
Source: EMBO Mol Med. 2025 Sep 8;17(10):2762–86. doi: 10.1038/s44321-025-00303-6 (PMC12514318; doi:10.1038/s44321-025-00303-6)
Supplement: Supplementary file 8 — Source data Fig. 5 [file 44321_2025_303_MOESM8_ESM.zip › Figure 5/5F/5F_SMN_Levels.csv]

	WT	SMA+vehicle	SMA+SMN-C3 (P8)	SMA+SMN-C3 (P0)
SMN levels	92,24	23,05	40,44	67,25
	99,40	11,15	56,75	55,31
	108,36	11,86	58,37	62,62
