# Supplementary material for: Identification of p38 MAPK inhibition as a neuroprotective strategy for combinatorial SMA therapy
Source: EMBO Mol Med. 2025 Sep 8;17(10):2762–86. doi: 10.1038/s44321-025-00303-6 (PMC12514318; doi:10.1038/s44321-025-00303-6)
Supplement: Supplementary file 8 — Source data Fig. 5 [file 44321_2025_303_MOESM8_ESM.zip › Figure 5/5H/5H_L2_MNs.csv]

WT	SMA+vehicle	SMA+SMN-C3 (P8)	SMA+SMN-C3 (P0)
447,00	304,00	354,00000000	347,00000000
496,00	290,00	344,00000000	358,00000000
435,00	305,00	249,00000000	378,00000000
463,00	268,00	373,00000000	332,00000000
399,00	306,00		378,00000000
