# Supplementary material for: Identification of p38 MAPK inhibition as a neuroprotective strategy for combinatorial SMA therapy
Source: EMBO Mol Med. 2025 Sep 8;17(10):2762–86. doi: 10.1038/s44321-025-00303-6 (PMC12514318; doi:10.1038/s44321-025-00303-6)
Supplement: Supplementary file 8 — Source data Fig. 5 [file 44321_2025_303_MOESM8_ESM.zip › Figure 5/5C/5C_Survival.csv]

	WT	SMA+vehicle	SMA+SMN-C3 (P0)	SMA+SMN-C3 (P8)
Days
5	1
30	0
30	0
30	0
30	0
30	0
30	0
30	0
30	0
16	1
30	0
30	0
30	0
30	0
30	0
30	0
14		1
12		1
13		1
13		1
15		1
14		1
13		1
14		1
13		1
3		1
5		1
12		1
11		1
14		1
15		1
14		1
15		1
10		1
15		1
11		1
12		1
12		1
12			1
19			0
17			0
20			0
20			0
21			0
21			0
21			0
33			0
33			0
33			0
33			0
33			0
33			0
32			0
32			0
14				1
13				1
15				1
14				1
9				1
8				1
13				1
8				1
12				1
16				1
13				1
13				1
16				1
14				1
16				1
