# Supplementary material for: Identification of p38 MAPK inhibition as a neuroprotective strategy for combinatorial SMA therapy
Source: EMBO Mol Med. 2025 Sep 8;17(10):2762–86. doi: 10.1038/s44321-025-00303-6 (PMC12514318; doi:10.1038/s44321-025-00303-6)
Supplement: Supplementary file 8 — Source data Fig. 5 [file 44321_2025_303_MOESM8_ESM.zip › Figure 5/5D/5D_SMN2_FL_mRNA.csv]

	WT	SMA+vehicle	SMA+SMN-C3 (P8)	SMA+SMN-C3 (P0)
SMN2 FL mRNA	0,896075384	1,302065654	2,446268392	2,466229689
	1,462175744	0,634127149	1,976309787	1,984848608
	0,641748872	0,706613374	1,898023224	2,689954608
