# Supplementary material for: Identification of p38 MAPK inhibition as a neuroprotective strategy for combinatorial SMA therapy
Source: EMBO Mol Med. 2025 Sep 8;17(10):2762–86. doi: 10.1038/s44321-025-00303-6 (PMC12514318; doi:10.1038/s44321-025-00303-6)
Supplement: Supplementary file 8 — Source data Fig. 5 [file 44321_2025_303_MOESM8_ESM.zip › Figure 5/5B/5B_Weight.csv]

	WT	WT	WT	WT	WT	WT	WT	WT	WT	WT	WT	WT	WT	WT	WT	WT		SMA+vehicle	SMA+vehicle	SMA+vehicle	SMA+vehicle	SMA+vehicle	SMA+vehicle	SMA+vehicle	SMA+vehicle	SMA+vehicle	SMA+vehicle	SMA+vehicle	SMA+vehicle	SMA+vehicle	SMA+vehicle	SMA+vehicle	SMA+vehicle	SMA+vehicle	SMA+vehicle	SMA+vehicle	SMA+vehicle	SMA+vehicle	SMA+vehicle		SMA+SMN-C3 (P0)	SMA+SMN-C3 (P0)	SMA+SMN-C3 (P0)	SMA+SMN-C3 (P0)	SMA+SMN-C3 (P0)	SMA+SMN-C3 (P0)	SMA+SMN-C3 (P0)	SMA+SMN-C3 (P0)	SMA+SMN-C3 (P0)
Days
1		2,0	1,6	2,0	2,0	1,9	1,8	1,9	1,6	1,6	1,4	1,3	1,4	1,9	1,8	2,0			1,1		1,2	1,7	1,6	1,6	1,8	1,5	1,6	1,4	1,5	1,5					1,1	1,4	1,6	1,3	1,4				1,3	1,6	1,5	1,6	1,5	1,6	1,8
2	1,9	2,5	2,1	2,4	2,4	2,6	2,4	2,2	1,9	1,9	1,7	1,4	1,8	2,3	2,2	2,2			1,2	1,9	1,4	2,1	1,9	1,8	2,1	1,8	1,7	1,4	1,6	1,8	1,4	1,7	1,6	1,7	1,2	1,7	1,8	1,5	1,7				1,6	1,8	1,5	1,7	1,7	1,9	2,1
3	2,3	3,1	2,6	2,8	3,0	2,7	2,7	2,2	2,4	2,3	2,1	1,8	2,1	2,6	2,4	2,7		2,1	1,4	2,0	1,7	2,5	2,2	2,0	2,0	2,4	1,6		1,9	1,9	1,6	2,0	1,9	2,0	1,4	1,8	2,2	1,8	1,9		1,8	2,3	1,9	2,2	1,9	1,9	1,9	2,2	2,6
4	2,8	3,4	3,0	3,5	3,8	3,4	3,3	2,1	2,7	2,5	2,4	2,1	2,5	3,2	2,9	3,2		2,5	1,7	2,5	1,8	2,8	2,6	2,3	2,9	2,4	1,3		2,1	2,2	2,0	2,4	2,2	2,2	1,4	2,2	2,5	2,2	2,3		2,1	2,5	2,2	2,5	2,2	2,2	2,3	2,5	3,1
5		4,2	3,7	4,3	4,1	3,8	3,7	2,4	3,3	3,1	3,0	2,5	2,9	3,8	3,5	3,7		2,8	1,9	2,5	2,1	3,2	3,0	2,6	3,1	2,5			2,3	2,5	2,1	2,6	2,3	2,3	1,6	2,6	2,8	2,5	2,6		2,2	3,0	2,6	2,9	2,4	2,6	2,6	2,9	3,5
6		4,6	4,1	4,7	4,8	4,4	4,3	2,6	3,8	3,5	3,2	2,9	3,4	4,4	4,1	4,4		3,2	2,1	2,9	2,3	3,4	3,1	2,7	3,0	2,7			2,5	2,6	2,4	2,8	2,7	2,7	1,8	2,9	2,9	2,8	2,9		2,7	3,4	2,9	3,2	2,6	2,8	2,7	3,3	4,0
7		5,3	4,9	5,3	4,9	5,5	4,9	3,0	4,1	3,7	3,6	3,3	3,8	5,0	4,5	5,0		3,9	2,2	2,8	2,7	3,9	3,5	3,1	3,7	3,0			2,8	2,6	2,7	3,4	2,9	3,0	1,8	3,3	3,1	3,0	3,1		2,9	3,8	3,3	3,7	2,6	3,2	3,2	3,8	4,3
8		5,9	5,5	5,9	6,1	5,5	5,6	3,4	4,4	4,0	3,9	3,6	4,4	5,6	5,1	5,6		3,7	2,3	2,9	2,8	4,1	3,8	3,3	4,0	3,2			2,8	2,4	3,0	3,5	3,2	3,3	1,8	3,5	3,2	3,0	3,0		3,2	4,2	3,7	4,0	2,9	3,6	3,5	4,0	4,7
9		6,6	6,2	6,6	6,6	5,9	6,0	3,9	4,8	4,6	4,3	4,0	5,0	6,3	5,6	6,4		3,6	2,4	2,9	2,9	4,3	4,0	3,5	3,8	3,2			2,9	2,4	3,2	3,8	3,3	3,5	1,7	3,8	3,1	3,3	3,0		3,6	4,6	3,9	4,5	3,2	3,8	3,7	4,4	5,1
10		7,4	6,9	7,4	7,3	6,0	6,5	4,1	5,0	4,9	4,7	4,4	5,4	6,9	6,3	7,1		3,6	2,5	2,8	2,6	4,2	3,7	3,2	3,8	3,3			3,0	2,2	3,1	3,8	3,2	3,6		3,9	2,6	3,3	3,0		3,8	5,1	4,6	4,6	3,4	4,2	4,2	4,8	5,2
11		8,0	7,6	7,9	8,2	7,1	7,2	4,5	5,5	5,5	5,0	4,8	5,7	7,3	6,8	7,7		3,3	2,2	2,6	2,4	4,0	3,3	3,1	3,4	3,1			2,8		2,8	3,6	3,0	3,5		3,4		3,0	2,8		3,3	5,2	5,2	5,4	3,6	4,4	4,4	4,9	5,4
12		8,8	8,4	8,7	8,7	7,5	7,7	5,3	5,9	5,9	5,4	5,2	6,0	7,8	7,3	8,2		2,9		2,3	2,1	3,5	3,0	2,7	2,9	2,8					2,4	3,1	2,5	3,2		3,0						5,8		5,8	3,8	4,9	4,7	5,5	5,7
13		9,4	8,9	9,3	9,2	8,0	8,2	5,8	6,2	6,1	5,8	5,6	6,4	8,3	7,8	8,8		2,6				3,1	2,6		2,6						2,1	2,8	2,3	2,9		2,6						6,0		6,3	4,2	5,0	5,0	5,7	6,1
14		10,0	9,6	9,9	9,6	8,4	8,5	6,2	6,4	6,5	5,0	5,6	6,8	8,8	8,1	9,3						2,8										2,4		2,5		2,4							6,2	6,7	4,4	5,2	5,1	5,9	6,3
15		10,2	9,9	10,1	9,8	8,3	8,7	6,4	6,7	5,2	6,1	5,9	7,3	9,2	8,3	9,7																											6,4	6,9	4,7	5,3	5,2	6,0	6,9
16		10,4	10,3	10,6	9,8	8,4	8,8	6,6	6,9		6,2	6,1	7,3	9,4	8,7	10,0																										6,5	6,7	7,1	4,8	5,4	5,3	5,9	7,2
17		10,5	10,6	10,9	9,8	8,4	8,9	6,8	7,0		6,2	6,2	7,6	9,8	8,9	10,2																										6,5	6,7	7,1	4,7	5,3	5,3	5,9	7,4
18		10,5	10,5	10,8	9,9	8,7	8,8	6,6	7,1		6,3	6,3	7,8	9,8	9,1	10,4																										6,5		6,9	4,8	5,1	5,0	5,7	7,4
19		10,4	10,3	10,9				6,8	7,6		6,4	6,5	8,2	10,2	9,1	10,6																										6,7		6,6	4,6	5,0	4,7	5,7	7,6
20		10,9	10,7	11,3	11,2	9,5	10,1	6,6	8,2		7,1	6,9	8,3	10,7	9,6	11,1																												6,6	4,6	5,0	4,7	5,4	7,6
[truncated: 22 more columns]
