# Supplementary material for: Identification of p38 MAPK inhibition as a neuroprotective strategy for combinatorial SMA therapy
Source: EMBO Mol Med. 2025 Sep 8;17(10):2762–86. doi: 10.1038/s44321-025-00303-6 (PMC12514318; doi:10.1038/s44321-025-00303-6)
Supplement: Supplementary file 9 — Source data Fig. 6 [file 44321_2025_303_MOESM9_ESM.zip]

Archive with 16 entries (12 files):
- Figure 6/
- __MACOSX/._Figure 6
- Figure 6/.DS_Store
- __MACOSX/Figure 6/._.DS_Store
- Figure 6/6B/
- __MACOSX/Figure 6/._6B
- Figure 6/6D/
- __MACOSX/Figure 6/._6D
- Figure 6/6C/
- __MACOSX/Figure 6/._6C
- Figure 6/6B/6B_Righting_Time.csv
- __MACOSX/Figure 6/6B/._6B_Righting_Time.csv
- Figure 6/6D/6D_Survival.csv
- __MACOSX/Figure 6/6D/._6D_Survival.csv
- Figure 6/6C/6C_Weight.csv
- __MACOSX/Figure 6/6C/._6C_Weight.csv
