# Supplementary material for: Identification of p38 MAPK inhibition as a neuroprotective strategy for combinatorial SMA therapy
Source: EMBO Mol Med. 2025 Sep 8;17(10):2762–86. doi: 10.1038/s44321-025-00303-6 (PMC12514318; doi:10.1038/s44321-025-00303-6)
Supplement: Supplementary file 9 — Source data Fig. 6 [file 44321_2025_303_MOESM9_ESM.zip › Figure 6/6B/6B_Righting_Time.csv]

	SMA +vehicle (P0)+SMNC3 (P8)	SMA +vehicle (P0)+SMNC3 (P8)	SMA +vehicle (P0)+SMNC3 (P8)	SMA +vehicle (P0)+SMNC3 (P8)	SMA +vehicle (P0)+SMNC3 (P8)	SMA +vehicle (P0)+SMNC3 (P8)	SMA +vehicle (P0)+SMNC3 (P8)	SMA +vehicle (P0)+SMNC3 (P8)	SMA +vehicle (P0)+SMNC3 (P8)	SMA +vehicle (P0)+SMNC3 (P8)	SMA +vehicle (P0)+SMNC3 (P8)	SMA +vehicle (P0)+SMNC3 (P8)	SMA +vehicle (P0)+SMNC3 (P8)	SMA +vehicle (P0)+SMNC3 (P8)	SMA +vehicle (P0)+SMNC3 (P8)		SMA+MW150 (P0)+SMNC3 (P8)	SMA+MW150 (P0)+SMNC3 (P8)	SMA+MW150 (P0)+SMNC3 (P8)	SMA+MW150 (P0)+SMNC3 (P8)	SMA+MW150 (P0)+SMNC3 (P8)	SMA+MW150 (P0)+SMNC3 (P8)	SMA+MW150 (P0)+SMNC3 (P8)	SMA+MW150 (P0)+SMNC3 (P8)	SMA+MW150 (P0)+SMNC3 (P8)	SMA+MW150 (P0)+SMNC3 (P8)	SMA+MW150 (P0)+SMNC3 (P8)	SMA+MW150 (P0)+SMNC3 (P8)	SMA+MW150 (P0)+SMNC3 (P8)	SMA+MW150 (P0)+SMNC3 (P8)	SMA+MW150 (P0)+SMNC3 (P8)
Days
1	56,67	48,67	60,00	54,33	8,33	60,00	60,00	60,00	60,00	60,00	55,00	60,00	60,00	60,00	60,00		60,00	60,00	60,00	60,00	46,67	60,00	48,33	60,00	60,00	60,00	60,00	60,00	60,00	60,00	60,00
2	57,67	60,00	60,00	60,00	60,00	60,00	60,00	60,00	60,00	42,00	60,00	60,00	60,00	60,00	60,00		60,00	54,00	60,00	60,00	60,00	60,00	51,00	56,67	41,65	60,00	50,00	60,00	60,00	60,00	60,00
3	60,00	60,00	60,00	60,00	60,00	60,00	60,00	56,67	56,00	60,00	54,33	60,00	57,67	60,00	60,00		31,67	60,00	36,67	37,33	60,00	60,00	59,00	60,00	42,67	60,00	60,00	60,00	57,33	60,00	60,00
4	60,00	60,00	60,00	60,00	60,00	60,00	60,00	60,00	51,67	60,00	58,33	60,00	60,00	60,00	60,00		29,00	60,00	51,33	35,00	60,00	43,67	60,00	42,00	31,00	53,67	60,00	60,00	38,76	60,00	60,00
5	60,00	60,00	60,00	60,00	60,00	60,00	60,00	60,00	60,00	60,00	60,00	60,00	60,00	60,00	60,00		17,33	38,00	60,00	14,30	43,67	33,33	58,33	60,00	60,00	60,00	60,00	60,00	26,33	51,00	44,00
6	58,30	60,00	60,00	56,67	60,00	60,00	60,00	55,67	47,33	60,00	60,00	60,00	60,00	60,00	60,00		60,00	32,00	54,00	8,33	46,00	14,00	45,67	28,30	24,00	60,00	60,00	60,00	38,00	32,00	28,00
7	60,00	60,00	60,00	60,00	60,00	60,00	60,00	60,00	40,00	60,00	60,00	60,00	51,33	60,00	54,00		6,33	27,67	45,67	11,67	60,00	60,00	60,00	32,67	53,33	47,33	39,00	47,33	60,00	49,00	7,33
8	60,00	60,00	60,00	53,33	60,00		60,00		55,00	56,67	60,00	60,00	60,00	60,00	60,00		10,67	30,00		7,33	60,00	60,00	60,00	60,00	60,00	60,00	60,00	60,00	38,33	60,00	4,30
9	60,00	60,00	60,00	60,00			60,00		2,67	58,33	60,00	57,67	60,00	60,00	60,00		7,00	46,67			48,00	60,00	60,00	16,67	15,67	13,33	27,00	60,00	20,67	60,00	3,33
10	60,00	60,00	60,00	60,00			60,00		3,67	49,33	60,00	58,33	55,00	60,00	60,00		6,33	60,00			60,00	60,00	60,00	3,33	7,67	5,00	9,00	60,00	6,67	38,67	3,33
11	60,00	60,00	25,33	45,33			60,00		60,00	54,67	60,00	60,00	45,67	60,00	60,00			34,67			4,67	5,67	60,00	6,67	7,67	5,67	2,33	60,00	3,33	5,30	4,00
12	60,00	60,00	60,00	47,33			60,00			4,33	60,00	60,00	45,33	60,00	45,00			60,00			5,67	4,33	60,00	5,65	4,67	3,67	6,67	32,67	2,00	2,33	2,00
13	60,00		45,33	55,33						15,33			4,30	60,00	40,00			33,67			5,00	60,00			2,33	2,67	3,67	1,00	1,33	1,00	2,00
14			55,00							3,33			2,67		4,67			3,00			3,67				2,00	2,30	2,30	4,33	5,33	1,30	1,67
15										4,00			60,00		1,00			3,00			1,67				2,33	1,00	1,33	3,33	9,33	2,00	2,00
16															17,60			1,67			1,67				1,00	1,00	1,33	3,33		1,30	1,00
17																					1,67				1,00	1,00	1,00	1,00		1,00	1,00
18																					1,00				1,00	1,00	1,00	1,00		1,00	1,00
19																					1,00				1,00	1,00	1,00	1,00		1,00	1,00
20																					1,00				1,00	1,00	1,00	2,00		1,00	1,00
21																					1,00				1,00	1,00	1,00	1,00		1,00	1,00
22																					1,00				1,00	1,00	1,00	1,00		1,00	1,00
23																					1,00					1,00	1,00	1,00		1,00	1,00
24																					1,00					1,00	1,00	1,00		1,00	1,00
25																					1,00					1,00	1,00	1,00		1,00	1,00
26																										1,00	1,00	1,00		1,00	1,00
27																											1,00	1,00		1,00	1,00
28																											1,00	1,00		1,00	1,00
29																											1,00	1,00		1,00	1,00
30																											1,00	1,00		1,00	1,00
