# Supplementary material for: Identification of p38 MAPK inhibition as a neuroprotective strategy for combinatorial SMA therapy
Source: EMBO Mol Med. 2025 Sep 8;17(10):2762–86. doi: 10.1038/s44321-025-00303-6 (PMC12514318; doi:10.1038/s44321-025-00303-6)
Supplement: Supplementary file 9 — Source data Fig. 6 [file 44321_2025_303_MOESM9_ESM.zip › Figure 6/6D/6D_Survival.csv]

Days	SMA + Saline (P0)+SMNC3 (P8)	SMA + MW150 (5mg/kg) (P0) + SMNC3 (3mg/kg) (P8)
14	1
13	1
15	1
14	1
9	1
8	1
13	1
8	1
12	1
16	1
13	1
13	1
16	1
14	1
16	1
11		1
17		1
8		1
9		1
26		1
14		1
13		1
13		1
23		1
27		1
30		0
30		0
16		1
30		0
30		0
