# Supplementary material for: Identification of p38 MAPK inhibition as a neuroprotective strategy for combinatorial SMA therapy
Source: EMBO Mol Med. 2025 Sep 8;17(10):2762–86. doi: 10.1038/s44321-025-00303-6 (PMC12514318; doi:10.1038/s44321-025-00303-6)
Supplement: Supplementary file 9 — Source data Fig. 6 [file 44321_2025_303_MOESM9_ESM.zip › Figure 6/6C/6C_Weight.csv]

	SMA + vehicle (P0)+SMNC3 (P8)	SMA + vehicle (P0)+SMNC3 (P8)	SMA + vehicle (P0)+SMNC3 (P8)	SMA + vehicle (P0)+SMNC3 (P8)	SMA + vehicle (P0)+SMNC3 (P8)	SMA + vehicle (P0)+SMNC3 (P8)	SMA + vehicle (P0)+SMNC3 (P8)	SMA + vehicle (P0)+SMNC3 (P8)	SMA + vehicle (P0)+SMNC3 (P8)	SMA + vehicle (P0)+SMNC3 (P8)	SMA + vehicle (P0)+SMNC3 (P8)	SMA + vehicle (P0)+SMNC3 (P8)	SMA + vehicle (P0)+SMNC3 (P8)	SMA + vehicle (P0)+SMNC3 (P8)	SMA + vehicle (P0)+SMNC3 (P8)		SMA + MW150 (P0) + SMNC3 (P8)	SMA + MW150 (P0) + SMNC3 (P8)	SMA + MW150 (P0) + SMNC3 (P8)	SMA + MW150 (P0) + SMNC3 (P8)	SMA + MW150 (P0) + SMNC3 (P8)	SMA + MW150 (P0) + SMNC3 (P8)	SMA + MW150 (P0) + SMNC3 (P8)	SMA + MW150 (P0) + SMNC3 (P8)	SMA + MW150 (P0) + SMNC3 (P8)	SMA + MW150 (P0) + SMNC3 (P8)	SMA + MW150 (P0) + SMNC3 (P8)	SMA + MW150 (P0) + SMNC3 (P8)	SMA + MW150 (P0) + SMNC3 (P8)	SMA + MW150 (P0) + SMNC3 (P8)	SMA + MW150 (P0) + SMNC3 (P8)
Days
1	1,4	1,6	1,3	1,6	1,4	1,4	1,2	1,6	2,2	1,3	1,9	1,5	1,6	1,6	1,5		2,1	1,9	1,3	1,6	1,6	1,9	1,4	1,5	1,8	1,7	1,6	1,4	1,6	1,4	1,5
2	1,9	2,0	1,8	1,9	1,7	1,6	1,4	2,0	2,3	1,6	2,1	1,7	1,8	1,9	1,9		2,4	2,4	1,8	2,0	2,0	2,1	1,8	2,1	2,4	1,9	1,9	1,6	2,1	1,7	1,8
3	2,3	2,6	1,9	2,1	1,9	1,8	1,8	2,3	2,6	2,3	2,3	2,2	2,4	2,5	2,5		2,9	2,9	2,0	2,4	2,4	2,5	2,3	2,5	3,0	2,3	2,3	1,9	2,4	2,1	2,1
4	2,6	3,0	2,2	2,6	2,3	2,1	2,0	2,6	3,0	2,4	2,7	2,4	2,5	2,8	2,8		3,4	3,4	2,3	2,9	2,8	3,0	2,6	2,9	3,4	2,9	2,8	2,3	2,8	2,5	2,5
5	2,8	3,2	2,5	2,8	2,4	2,4	2,3	3,0	3,5	2,6	3,0	2,6	2,9	3,0	3,1		3,8	3,8	2,6	3,1	3,4	3,3	2,7	3,3	3,9	3,2	3,0	2,6	3,3	2,9	2,9
6	3,2	3,5	2,7	3,2	2,6	2,6	2,6	3,5	3,8	3,0	3,1	3,0	3,3	3,5	3,4		4,1	4,0	2,9	3,3	3,8	3,5	2,9	3,5	4,1	3,5	3,5	2,9	3,6	2,9	3,0
7	3,3	3,4	3,1	3,5	3,0	2,9	2,6	3,8	4,2	3,1	3,1	3,4	3,5	3,7	3,8		4,4	4,3	2,9	3,5	4,2	3,6	3,0	3,8	4,6	3,9	3,7	3,2	3,7	3,2	3,4
8	3,5	3,7	3,2	3,9	3,0		2,7		4,4	3,2	3,1	3,6	4,2	3,9	4,0		4,6	4,9		3,5	4,4	3,6	3,0	4,0	4,8	3,9	3,9	3,2	3,8	3,5	3,8
9	3,8	3,7	3,3	4,1			2,7		3,9	3,3	2,8	3,7	4,2	3,8	3,9		4,8	4,6			4,6	3,6	3,0	4,2	5,3	3,9	4,1	3,4	3,7	3,9	4,3
10	3,6	3,3	3,1	4,1			2,5		4,0	3,4	2,5	3,3	4,3	3,6	3,9		5,0	4,6			4,5	3,7	3,0	3,8	5,3	3,8	4,3	3,6	3,4	4,0	4,7
11	3,2	3,1	2,7	3,5			2,2		4,0	3,4	2,2	2,9	4,3	3,5	3,9			4,5			4,4	3,6	2,5	2,8	5,4	3,8	4,1	3,7	2,8	4,2	4,9
12	2,8	2,7	2,4	3,2			2,0			3,2	1,9	2,6	4,2	2,9	3,7			4,3			4,4	3,3	2,2		5,6	3,9	4,3	3,8	2,5	4,5	5,4
13	2,5		2,1	2,8						3,1			3,8	2,7	3,4			4,2			4,5	2,7			5,8	4,2	4,5	3,9		4,5	5,7
14			2,5							3,0			3,3		3,5			4,1			4,7				5,7	4,3	4,5	3,8		4,7	5,9
15										2,7			2,8		3,4			4,0			5,0				5,6	4,3	4,6	3,7		4,8	6,1
16															3,1			3,6			5,3				5,6	4,5	4,8	3,5		5,3	6,6
17																					5,5				5,7	4,7	4,9	3,5		5,5	6,8
18																					5,5				5,6	5,3	5,1	3,5		5,7	7,1
19																					5,7				5,3	5,1	5,2	3,7		5,8	7,2
20																					5,8				4,9	5,1	5,1	3,7		5,8	7,2
21																					6,3				4,5	5,1	5,1	4,0		5,8	7,1
22																					5,4				4,0	5,0	4,9	3,9		5,9	7,0
23																					5,0					4,7	4,5	3,5		5,7	6,9
24																					4,7					4,4	4,4	3,2		5,3	6,4
25																					4,2					5,2	4,1	3,1		5,2	6,2
26																										5,6	4,5	2,9		6,4	8,2
27																											6,1	6,1		6,4	9,0
28																											6,8	5,7		6,3	8,8
29																											6,8	5,4		6,4	9,6
30																											6,9	5,5		6,5	10,3
