# Supplementary material for: Identification of p38 MAPK inhibition as a neuroprotective strategy for combinatorial SMA therapy
Source: EMBO Mol Med. 2025 Sep 8;17(10):2762–86. doi: 10.1038/s44321-025-00303-6 (PMC12514318; doi:10.1038/s44321-025-00303-6)
Supplement: Supplementary file 10 — Source data Fig. 7 [file 44321_2025_303_MOESM10_ESM.zip]

Archive with 46 entries (41 files):
- Figure 7/
- __MACOSX/._Figure 7
- Figure 7/.DS_Store
- __MACOSX/Figure 7/._.DS_Store
- Figure 7/7D/
- __MACOSX/Figure 7/._7D
- Figure 7/7C/
- __MACOSX/Figure 7/._7C
- Figure 7/7B/
- __MACOSX/Figure 7/._7B
- Figure 7/7A/
- __MACOSX/Figure 7/._7A
- Figure 7/7D/7D_VGluT1_Inputs.csv
- __MACOSX/Figure 7/7D/._7D_VGluT1_Inputs.csv
- Figure 7/7C/7C_SMA+SMNC3(P0).tif
- __MACOSX/Figure 7/7C/._7C_SMA+SMNC3(P0).tif
- Figure 7/7C/7C_SMA+MW150(P0).tif
- __MACOSX/Figure 7/7C/._7C_SMA+MW150(P0).tif
- Figure 7/7C/7C_SMA+SMNC3(P8)+MW150(P0).tif
- __MACOSX/Figure 7/7C/._7C_SMA+SMNC3(P8)+MW150(P0).tif
- Figure 7/7C/.DS_Store
- __MACOSX/Figure 7/7C/._.DS_Store
- Figure 7/7C/7C_SMA+SMNC3(P8).tif
- __MACOSX/Figure 7/7C/._7C_SMA+SMNC3(P8).tif
- Figure 7/7C/7C_WT.tif
- __MACOSX/Figure 7/7C/._7C_WT.tif
- Figure 7/7C/7C_SMA+vehicle.tif
- __MACOSX/Figure 7/7C/._7C_SMA+vehicle.tif
- Figure 7/7B/7B_NMJ_Denervation.csv
- __MACOSX/Figure 7/7B/._7B_NMJ_Denervation.csv
- Figure 7/7A/7A_SMA+MW150(P0):SMNC3(P8).tif
- __MACOSX/Figure 7/7A/._7A_SMA+MW150(P0):SMNC3(P8).tif
- Figure 7/7A/.DS_Store
- __MACOSX/Figure 7/7A/._.DS_Store
- Figure 7/7A/7A_SMA+vehicle.tif
- __MACOSX/Figure 7/7A/._7A_SMA+vehicle.tif
- Figure 7/7A/7A_SMA+SMNC3(P0).tif
- __MACOSX/Figure 7/7A/._7A_SMA+SMNC3(P0).tif
- Figure 7/7A/Figure 7A README.pdf
- __MACOSX/Figure 7/7A/._Figure 7A README.pdf
- Figure 7/7A/7A_SMA+MW150(P0).tif
- __MACOSX/Figure 7/7A/._7A_SMA+MW150(P0).tif
- Figure 7/7A/7A_SMA+SMNC3(P8).tif
- __MACOSX/Figure 7/7A/._7A_SMA+SMNC3(P8).tif
- Figure 7/7A/7A_WT.tif
- __MACOSX/Figure 7/7A/._7A_WT.tif
