# Supplementary material for: Identification of p38 MAPK inhibition as a neuroprotective strategy for combinatorial SMA therapy
Source: EMBO Mol Med. 2025 Sep 8;17(10):2762–86. doi: 10.1038/s44321-025-00303-6 (PMC12514318; doi:10.1038/s44321-025-00303-6)
Supplement: Supplementary file 10 — Source data Fig. 7 [file 44321_2025_303_MOESM10_ESM.zip › Figure 7/7D/7D_VGluT1_Inputs.csv]

WT	SMA + Vehicle	SMA + MW150 (P0)	SMA + SMNC3 (P8)	SMA + MW150 (P0) + SMNC3 (P8)	SMA + SMNC3 (P0)
29,37500000	11,545454550	10,38888889	9,000000000	11,50000000	18,21428571
30,33333333	10,642857140	12,00000000	10,066666670	12,00000000	17,41666667
30,87500000	8,666666667	10,00000000	9,642857143	11,83333333	14,83333333
23,23529412	11,140000000	11,90000000	13,333333330	11,90000000	32,00000000
