# Supplementary material for: Identification of p38 MAPK inhibition as a neuroprotective strategy for combinatorial SMA therapy
Source: EMBO Mol Med. 2025 Sep 8;17(10):2762–86. doi: 10.1038/s44321-025-00303-6 (PMC12514318; doi:10.1038/s44321-025-00303-6)
Supplement: Supplementary file 10 — Source data Fig. 7 [file 44321_2025_303_MOESM10_ESM.zip › Figure 7/7B/7B_NMJ_Denervation.csv]

WT	SMA + Vehicle	SMA + MW150 (P0)	SMA + SMNC3 (P8)	SMA + MW150 (P0) + SMNC3 (P8)	SMA + SMNC3 (P0)
2,350000000	35,200000000	32,32000000	33,333333300	15,24163570	4,642166340
1,220000000	26,420000000	33,55000000	29,207920800	15,61561560	11,488250650
0,440000000	27,880000000	19,48000000	26,488095240	20,31000000	8,383233533
3,658536590	35,294117650	27,65000000	26,966292130	18,75000000	5,786618445
2,848101270	24,568965520		32,290000000	16,14000000	7,782101167
2,506963788	32,701421800				11,480000000
0,643776824	31,887201700
1,680672269	31,677018630
