# Supplementary material for: Identification of p38 MAPK inhibition as a neuroprotective strategy for combinatorial SMA therapy
Source: EMBO Mol Med. 2025 Sep 8;17(10):2762–86. doi: 10.1038/s44321-025-00303-6 (PMC12514318; doi:10.1038/s44321-025-00303-6)
Supplement: Supplementary file 11 — Source data Fig. 8 [file 44321_2025_303_MOESM11_ESM.zip]

Archive with 34 entries (29 files):
- Figure 8/
- __MACOSX/._Figure 8
- Figure 8/.DS_Store
- __MACOSX/Figure 8/._.DS_Store
- Figure 8/8A/
- __MACOSX/Figure 8/._8A
- Figure 8/8D/
- __MACOSX/Figure 8/._8D
- Figure 8/8C/
- __MACOSX/Figure 8/._8C
- Figure 8/8B/
- __MACOSX/Figure 8/._8B
- Figure 8/8A/Figure 8A README.pdf
- __MACOSX/Figure 8/8A/._Figure 8A README.pdf
- Figure 8/8A/.DS_Store
- __MACOSX/Figure 8/8A/._.DS_Store
- Figure 8/8A/8A_WT.tif
- __MACOSX/Figure 8/8A/._8A_WT.tif
- Figure 8/8A/8A_SMA + SMN-C3 (P0).tif
- __MACOSX/Figure 8/8A/._8A_SMA + SMN-C3 (P0).tif
- Figure 8/8A/8A_SMA + MW150 (P0) : SMN-C3 (P8).tif
- __MACOSX/Figure 8/8A/._8A_SMA + MW150 (P0) : SMN-C3 (P8).tif
- Figure 8/8D/8D_VGluT1_Inputs.csv
- __MACOSX/Figure 8/8D/._8D_VGluT1_Inputs.csv
- Figure 8/8C/.DS_Store
- __MACOSX/Figure 8/8C/._.DS_Store
- Figure 8/8C/8C_WT.tif
- __MACOSX/Figure 8/8C/._8C_WT.tif
- Figure 8/8C/8C_SMA+SMNC3(P8)+MW150(P0).tif
- __MACOSX/Figure 8/8C/._8C_SMA+SMNC3(P8)+MW150(P0).tif
- Figure 8/8C/8C_SMA+SMNC3(P0).tif
- __MACOSX/Figure 8/8C/._8C_SMA+SMNC3(P0).tif
- Figure 8/8B/8B_NMJ_Innervation.csv
- __MACOSX/Figure 8/8B/._8B_NMJ_Innervation.csv
