# Supplementary material for: Identification of p38 MAPK inhibition as a neuroprotective strategy for combinatorial SMA therapy
Source: EMBO Mol Med. 2025 Sep 8;17(10):2762–86. doi: 10.1038/s44321-025-00303-6 (PMC12514318; doi:10.1038/s44321-025-00303-6)
Supplement: Supplementary file 11 — Source data Fig. 8 [file 44321_2025_303_MOESM11_ESM.zip › Figure 8/8D/8D_VGluT1_Inputs.csv]

WT	SMA + SMNC3 (P0)	SMA + MW150 (P0) + SMNC3 (P8)
23,38000000	19,330000000	16,00000000
16,56000000	17,000000000	16,56000000
22,90000000	13,200000000	17,70000000
19,10000000	18,100000000	19,00000000
