# Supplementary material for: Identification of p38 MAPK inhibition as a neuroprotective strategy for combinatorial SMA therapy
Source: EMBO Mol Med. 2025 Sep 8;17(10):2762–86. doi: 10.1038/s44321-025-00303-6 (PMC12514318; doi:10.1038/s44321-025-00303-6)
Supplement: Supplementary file 11 — Source data Fig. 8 [file 44321_2025_303_MOESM11_ESM.zip › Figure 8/8B/8B_NMJ_Innervation.csv]

WT	SMA + SMNC3 (P0)	SMA + MW150 (P0) + SMNC3 (P8)
93,690000000	82,500000000	85,430000000
100,000000000	100,000000000	94,560000000
100,000000000	99,110000000	97,080000000
100,000000000	97,670000000	96,170000000
