# Supplementary material for: Identification of p38 MAPK inhibition as a neuroprotective strategy for combinatorial SMA therapy
Source: EMBO Mol Med. 2025 Sep 8;17(10):2762–86. doi: 10.1038/s44321-025-00303-6 (PMC12514318; doi:10.1038/s44321-025-00303-6)
Supplement: Supplementary file 12 — Figure EV1 Source Data [file 44321_2025_303_MOESM12_ESM.zip]

Archive with 16 entries (12 files):
- Figure EV1/
- __MACOSX/._Figure EV1
- Figure EV1/EV1C/
- __MACOSX/Figure EV1/._EV1C
- Figure EV1/EV1B/
- __MACOSX/Figure EV1/._EV1B
- Figure EV1/.DS_Store
- __MACOSX/Figure EV1/._.DS_Store
- Figure EV1/EV1A/
- __MACOSX/Figure EV1/._EV1A
- Figure EV1/EV1C/EV1C_BP_Ratio.csv
- __MACOSX/Figure EV1/EV1C/._EV1C_BP_Ratio.csv
- Figure EV1/EV1B/EV1B_Brain_Concentration.csv
- __MACOSX/Figure EV1/EV1B/._EV1B_Brain_Concentration.csv
- Figure EV1/EV1A/EV1A_Plasma_Concentration.csv
- __MACOSX/Figure EV1/EV1A/._EV1A_Plasma_Concentration.csv
