# Supplementary material for: Identification of p38 MAPK inhibition as a neuroprotective strategy for combinatorial SMA therapy
Source: EMBO Mol Med. 2025 Sep 8;17(10):2762–86. doi: 10.1038/s44321-025-00303-6 (PMC12514318; doi:10.1038/s44321-025-00303-6)
Supplement: Supplementary file 12 — Figure EV1 Source Data [file 44321_2025_303_MOESM12_ESM.zip › Figure EV1/EV1C/EV1C_BP_Ratio.csv]

	2.5mg/kg	5mg/kg	10mg/kg	20mg/kg
MW150 B:P Ratio	8,55	11,19	6,94	7,53
	14,57	5,90	7,78	5,59
	8,41	4,37	6,55	5,26
	5,79	7,40	5,94	6,88
	5,71	6,20	5,67
