# Supplementary material for: Identification of p38 MAPK inhibition as a neuroprotective strategy for combinatorial SMA therapy
Source: EMBO Mol Med. 2025 Sep 8;17(10):2762–86. doi: 10.1038/s44321-025-00303-6 (PMC12514318; doi:10.1038/s44321-025-00303-6)
Supplement: Supplementary file 12 — Figure EV1 Source Data [file 44321_2025_303_MOESM12_ESM.zip › Figure EV1/EV1B/EV1B_Brain_Concentration.csv]

	2.5mg/kg	5mg/kg	10mg/kg	20mg/kg
MW150 Brain Concentration (ng/g)	975	4455	5650	11450
	1560	2545	8250	12250
	1380	2675	5750	9950
	1095	2280	6600	12950
	2030	2705	5200
