# Supplementary material for: Identification of p38 MAPK inhibition as a neuroprotective strategy for combinatorial SMA therapy
Source: EMBO Mol Med. 2025 Sep 8;17(10):2762–86. doi: 10.1038/s44321-025-00303-6 (PMC12514318; doi:10.1038/s44321-025-00303-6)
Supplement: Supplementary file 12 — Figure EV1 Source Data [file 44321_2025_303_MOESM12_ESM.zip › Figure EV1/EV1A/EV1A_Plasma_Concentration.csv]

	2.5mg/kg	5mg/kg	10mg/kg	20mg/kg
MW150 Plasma Concentration (ng/mL)	114	398	813	1520
	107	431	1060	2190
	164	612	877	1890
	189	308	1110	1880
	355	436	917
