# Supplementary material for: Identification of p38 MAPK inhibition as a neuroprotective strategy for combinatorial SMA therapy
Source: EMBO Mol Med. 2025 Sep 8;17(10):2762–86. doi: 10.1038/s44321-025-00303-6 (PMC12514318; doi:10.1038/s44321-025-00303-6)
Supplement: Supplementary file 13 — Figure EV2 Source Data [file 44321_2025_303_MOESM13_ESM.zip]

Archive with 20 entries (15 files):
- Figure EV2/
- __MACOSX/._Figure EV2
- Figure EV2/EV2B/
- __MACOSX/Figure EV2/._EV2B
- Figure EV2/EV2D/
- __MACOSX/Figure EV2/._EV2D
- Figure EV2/EV2C/
- __MACOSX/Figure EV2/._EV2C
- Figure EV2/.DS_Store
- __MACOSX/Figure EV2/._.DS_Store
- Figure EV2/EV2A/
- __MACOSX/Figure EV2/._EV2A
- Figure EV2/EV2B/EV2B_Righting_Time.csv
- __MACOSX/Figure EV2/EV2B/._EV2B_Righting_Time.csv
- Figure EV2/EV2D/EV2D_Survival.csv
- __MACOSX/Figure EV2/EV2D/._EV2D_Survival.csv
- Figure EV2/EV2C/EV2C_Suspension_Test.csv
- __MACOSX/Figure EV2/EV2C/._EV2C_Suspension_Test.csv
- Figure EV2/EV2A/EV2A_Weight.csv
- __MACOSX/Figure EV2/EV2A/._EV2A_Weight.csv
