# Supplementary material for: Identification of p38 MAPK inhibition as a neuroprotective strategy for combinatorial SMA therapy
Source: EMBO Mol Med. 2025 Sep 8;17(10):2762–86. doi: 10.1038/s44321-025-00303-6 (PMC12514318; doi:10.1038/s44321-025-00303-6)
Supplement: Supplementary file 13 — Figure EV2 Source Data [file 44321_2025_303_MOESM13_ESM.zip › Figure EV2/EV2B/EV2B_Righting_Time.csv]

	Smn2B/+	Smn2B/+	Smn2B/+	Smn2B/+	Smn2B/+	Smn2B/+	Smn2B/+	Smn2B/+	Smn2B/+	Smn2B/+	Smn2B/+	Smn2B/+	Smn2B/+	Smn2B/+	Smn2B/+	Smn2B/+	Smn2B/+	Smn2B/+	Smn2B/+	Smn2B/+	Smn2B/+	Smn2B/+	Smn2B/+	Smn2B/+	Smn2B/+	Smn2B/+	Smn2B/+	Smn2B/+	Smn2B/+	Smn2B/+	Smn2B/+	Smn2B/+		Smn2B/-	Smn2B/-	Smn2B/-	Smn2B/-	Smn2B/-	Smn2B/-	Smn2B/-	Smn2B/-	Smn2B/-	Smn2B/-	Smn2B/-	Smn2B/-	Smn2B/-	Smn2B/-	Smn2B/-	Smn2B/-
Days
1	29,33333330	9,000000	10,000000	6,00	14,00	20,00	23,00	21,00	6,00	11,00	9,00	16,00	8,00	14,00	24,00	25,00	11,00	60,00	22,00	34,00	15,00	30,00	42,00	25,00		13,00000000	14,00000000	21,00000000	35,00000000	16,00000000	17,00000000	11,00000000		26,66666670	8,33333333	9,000000	5,00	7,00	8,00	9,00	11,00	9,00	8,00	23,00	16,00	26,00	6,00	7,00	15,00
2	17,33333330	3,000000	3,000000	5,00	6,00	15,00	23,00	13,00	7,00	6,00	4,00	5,00	3,00	7,00	13,00	14,00	5,00	40,00	8,00	16,00	14,00	21,00	33,00	8,00		9,00000000	17,00000000	23,00000000	32,00000000	12,00000000	18,00000000	13,00000000		8,66666667	9,33333333	2,000000	5,00	2,00	2,00	9,00	8,00	10,00	18,00	13,00	14,00	16,00	4,00	4,00	7,00
3	8,00000000	2,000000	3,000000	3,00	21,00	3,00	6,00	6,00	4,00	5,00	4,00	4,00	8,00	7,00	3,00	4,00	2,00	35,00	9,00	5,00	7,00	6,00	13,00	7,00		7,00000000	5,00000000	12,00000000	18,00000000	8,00000000	11,00000000	10,00000000		4,33333333	3,33333333	2,000000	2,00	4,00	3,00	3,00	8,00	8,00	7,00	5,00	12,00	16,00	4,00	3,00	5,00
4	4,00000000	3,000000	4,000000	4,00	18,00	3,00	3,00	3,00	2,00	4,00	2,00	3,00	4,00	5,00	2,00	3,00	2,00	18,00	3,00	3,00	5,00	2,00	5,00	3,00		4,00000000	5,00000000	7,00000000	8,00000000	5,00000000	7,00000000	5,00000000		3,66666667	9,33333333	2,000000	2,00	3,00	2,00	3,00	4,00	3,00	3,00	3,00	4,00	15,00	2,00	3,00	3,00
5	11,66666670	3,000000	5,000000	4,00	18,00	2,00	2,00	2,00	2,00	3,00	2,00	2,00	3,00	3,00	3,00	6,00	2,00	5,00	4,00	4,00	5,00	2,00	3,00	3,00		2,00000000	2,00000000	3,00000000	4,00000000	2,00000000	3,00000000	3,00000000		22,33333330	11,00000000	2,000000	2,00	9,00	8,00	3,00	3,00	4,00	2,00	3,00	3,00	21,00	2,00	2,00	2,00
6	15,00000000	3,000000	3,000000	2,00	11,00	2,00	2,00	2,00	2,00	5,00	2,00	2,00	2,00	2,00	4,00	2,00	2,00	3,00	2,00	2,00	2,00	2,00	2,00	2,00		2,00000000	2,00000000	2,00000000	2,00000000	2,00000000	2,00000000	2,00000000		18,33333330	26,33333330	2,000000	2,00	6,00	2,00	2,00	2,00	3,00	2,00	2,00	2,00	5,00	2,00	3,00	2,00
7	15,00000000	2,000000	3,000000	3,00	9,00	1,00	1,00	1,00	2,00	3,00	2,00	2,00	3,00	2,00	3,00	2,00	2,00	2,00	2,00	2,00	2,00	1,00	1,00	1,00		2,00000000	2,00000000	2,00000000	2,00000000	2,00000000	2,00000000	2,00000000		10,66666670	18,66666670	2,000000	2,00	5,00	2,00	2,00	1,00	1,00	1,00	1,00	1,00	1,00	2,00	2,00	2,00
8	5,33333333	2,000000	2,000000	2,00	2,00	1,00	1,00	1,00	2,00	3,00	2,00	2,00	2,00	2,00	1,00	1,00	1,00	1,00	1,00	1,00	1,00	1,00	1,00	1,00		1,00000000	1,00000000	1,00000000	1,00000000	1,00000000	1,00000000	1,00000000		8,00000000	2,66666667	2,000000	2,00	2,00	2,00	2,00	1,00	1,00	1,00	1,00	1,00	1,00	1,00	1,00	1,00
9	6,66666667	1,000000	1,000000	1,00	1,00	1,00	1,00	1,00	1,00	1,00	1,00	1,00	1,00	1,00	1,00	1,00	1,00	1,00	1,00	1,00	1,00	1,00	1,00	1,00		1,00000000	1,00000000	1,00000000	1,00000000	1,00000000	1,00000000	1,00000000		2,00000000	2,00000000	1,000000	1,00	1,00	1,00	1,00	1,00	1,00	1,00	1,00	1,00	1,00	1,00	1,00	1,00
10	2,00000000	1,000000	1,000000	1,00	1,00	1,00	1,00	1,00	1,00	1,00	1,00	1,00	1,00	1,00	1,00	1,00	1,00	1,00	1,00	1,00	1,00	1,00	1,00	1,00		1,00000000	1,00000000	1,00000000	1,00000000	1,00000000	1,00000000	1,00000000		2,00000000	2,00000000	1,000000	1,00	1,00	1,00	1,00	1,00	1,00	1,00	1,00	1,00	1,00	1,00	1,00	1,00
11	1,00000000	1,000000	1,000000	1,00	1,00	1,00	1,00	1,00	1,00	1,00	1,00	1,00	1,00	1,00	1,00	1,00	1,00	1,00	1,00	1,00	1,00	1,00	1,00	1,00		1,00000000	1,00000000	1,00000000	1,00000000	1,00000000	1,00000000	1,00000000		1,00000000	1,00000000	1,000000	1,00	1,00	1,00	1,00	1,00	1,00	1,00	1,00	1,00	1,00	1,00	1,00	1,00
12	1,00000000	1,000000	1,000000	1,00	1,00	1,00	1,00	1,00	1,00	1,00	1,00	1,00	1,00	1,00	1,00	1,00	1,00	1,00	1,00	1,00	1,00	1,00	1,00	1,00		1,00000000	1,00000000	1,00000000	1,00000000	1,00000000	1,00000000	1,00000000		1,00000000	1,00000000	1,000000	1,00	1,00	1,00	1,00	1,00	1,00	1,00	1,00	1,00	1,00	1,00	1,00	1,00
13	1,00000000	1,000000	1,000000	1,00	1,00	1,00	1,00	1,00	1,00	1,00	1,00	1,00	1,00	1,00	1,00	1,00	1,00	1,00	1,00	1,00	1,00	1,00	1,00	1,00		1,00000000	1,00000000	1,00000000	1,00000000	1,00000000	1,00000000	1,00000000		1,00000000	1,00000000	1,000000	1,00	1,00	1,00	1,00	1,00	1,00	1,00	1,00	1,00	1,00	1,00	1,00	1,00
14	1,00000000	1,000000	1,000000	1,00	1,00	1,00	1,00	1,00	1,00	1,00	1,00	1,00	1,00	1,00	1,00	1,00	1,00	1,00	1,00	1,00	1,00	1,00	1,00	1,00		1,00000000	1,00000000	1,00000000	1,00000000	1,00000000	1,00000000	1,00000000		1,00000000	1,00000000	1,000000	1,00	1,00	1,00	1,00	1,00	1,00	1,00	1,00	1,00	1,00	1,00	1,00	1,00
15	1,00000000	1,000000	1,000000	1,00	1,00	1,00	1,00	1,00	1,00	1,00	1,00	1,00	1,00	1,00	1,00	1,00	1,00	1,00	1,00	1,00	1,00	1,00	1,00	1,00		1,00000000	1,00000000	1,00000000	1,00000000	1,00000000	1,00000000	1,00000000		1,00000000	1,00000000	1,000000	1,00	1,00	1,00	1,00	1,00	1,00	1,00	1,00	1,00	1,00	1,00	1,00	1,00
16	1,00000000	1,000000	1,000000	1,00	1,00	1,00	1,00	1,00	1,00	1,00	1,00	1,00	1,00	1,00	1,00	1,00	1,00	1,00	1,00	1,00	1,00	1,00	1,00	1,00		1,00000000	1,00000000	1,00000000	1,00000000	1,00000000	1,00000000	1,00000000		1,00000000	1,00000000	1,000000	1,00	1,00		1,00	1,00	1,00	1,00	1,00	1,00	1,00	1,00	1,00	1,00
17	1,00000000	1,000000	1,000000	1,00	1,00				1,00	1,00	1,00	1,00	1,00	1,00	1,00	1,00	1,00	1,00	1,00	1,00	1,00	1,00	1,00	1,00		1,00000000	1,00000000	1,00000000	1,00000000	1,00000000	1,00000000	1,00000000		1,00000000	1,00000000		1,00			1,00				1,00	1,00	1,00	1,00	1,00	1,00
18	1,00000000	1,000000	1,000000	1,00	1,00				1,00	1,00	1,00	1,00	1,00	1,00	1,00	1,00	1,00	1,00	1,00	1,00	1,00	1,00	1,00	1,00		1,00000000	1,00000000	1,00000000	1,00000000	1,00000000	1,00000000	1,00000000		1,00000000	1,00000000									1,00	1,00	1,00	1,00	1,00	1,00
19	1,00000000	1,000000	1,000000	1,00	1,00				1,00	1,00	1,00	1,00	1,00	1,00	1,00	1,00	1,00	1,00	1,00	1,00	1,00	1,00	1,00	1,00		1,00000000	1,00000000	1,00000000	1,00000000	1,00000000	1,00000000	1,00000000														1,00			1,00
20	1,00000000	1,000000	1,000000	1,00	1,00				1,00	1,00	1,00	1,00	1,00	1,00	1,00	1,00	1,00	1,00	1,00	1,00	1,00	1,00	1,00	1,00		1,00000000	1,00000000	1,00000000	1,00000000	1,00000000	1,00000000	1,00000000														1,00
[truncated: 27 more columns]
