# Supplementary material for: Identification of p38 MAPK inhibition as a neuroprotective strategy for combinatorial SMA therapy
Source: EMBO Mol Med. 2025 Sep 8;17(10):2762–86. doi: 10.1038/s44321-025-00303-6 (PMC12514318; doi:10.1038/s44321-025-00303-6)
Supplement: Supplementary file 13 — Figure EV2 Source Data [file 44321_2025_303_MOESM13_ESM.zip › Figure EV2/EV2D/EV2D_Survival.csv]

Days	Smn2B/+	Smn2B/-	Smn2B/- + MW150
21	0
21	0
21	0
21	0
21	0
16	0
16	0
16	0
21	0
21	0
21	0
21	0
21	0
21	0
21	0
21	0
21	0
21	0
21	0
21	0
21	0
21	0
21	0
21	0
1	1
25	0
25	0
25	0
25	0
25	0
25	0
25	0
21	0
21	0
21	0
21	0
21	0
21	0
21	0
21	0
19		1
19		1
17		1
18		1
17		1
16		1
18		1
16		0
16		0
16		0
19		1
19		1
22		1
19		1
19		1
20		1
8		1
17		1
20		1
1		1
20		1
19		1
19		1
19		1
19		1
22		1
20		1
25		1
19		1
21		1
21		1
20			1
18			1
16			1
21			1
21			1
20			1
18			1
18			1
18			1
16			1
18			1
18			1
