# Supplementary material for: Identification of p38 MAPK inhibition as a neuroprotective strategy for combinatorial SMA therapy
Source: EMBO Mol Med. 2025 Sep 8;17(10):2762–86. doi: 10.1038/s44321-025-00303-6 (PMC12514318; doi:10.1038/s44321-025-00303-6)
Supplement: Supplementary file 13 — Figure EV2 Source Data [file 44321_2025_303_MOESM13_ESM.zip › Figure EV2/EV2C/EV2C_Suspension_Test.csv]

	Smn2B/+	Smn2B/+	Smn2B/+	Smn2B/+	Smn2B/+	Smn2B/+	Smn2B/+	Smn2B/+	Smn2B/+	Smn2B/+	Smn2B/+	Smn2B/+	Smn2B/+	Smn2B/+	Smn2B/+	Smn2B/+	Smn2B/+	Smn2B/+	Smn2B/+	Smn2B/+	Smn2B/+	Smn2B/+	Smn2B/+	Smn2B/+	Smn2B/+	Smn2B/+	Smn2B/+	Smn2B/+	Smn2B/+	Smn2B/+	Smn2B/+	Smn2B/+		Smn2B/-	Smn2B/-	Smn2B/-	Smn2B/-	Smn2B/-	Smn2B/-	Smn2B/-	Smn2B/-	Smn2B/-	Smn2B/-	Smn2B/-	Smn2B/-	Smn2B/-	Smn2B/-	Smn2B/-	Smn2B/-
Days
11						30,0000000	18,6666667	12,3333333																															15,33333330	9,66666667	31,33333330	51,3333333	25,0000000	24,33333330
12						60,0000000	32,6666667	23,0000000																		41,00000000	25,20000000	28,00000000	39,40000000	6,20000000	42,40000000	27,60000000							9,66666667	25,33333330	60,00000000	28,6666667	41,0000000	22,33333330
13						43,6666667	43,6666667	60,0000000							29,0000000	33,00	29,2000000	32,4000000	40,4000000	29,4000000	39,6000000					47,33333330	26,00000000	60,00000000	42,33333330	17,33333330	60,00000000	23,33333330							26,33333330	44,33333330	10,33333330	11,0000000	42,0000000	60,00000000
14						60,0000000	60,0000000	60,0000000							42,3333333	47,00	42,0000000	50,3333333	24,6666667	27,3333333	42,6666667	50,60	49,20	37,40															11,33333330	11,00000000	7,66666667	26,0000000	46,6666667	43,00000000
15		60,0000000	49,200000	60,0000000	60,00	60,0000000	60,0000000	60,0000000														60,00	60,00	60,00		60,00000000	42,66666670	42,33333330	60,00000000	54,33333330	60,00000000	60,00000000		26,600000	7,200000	3,600000	4,600000	6,600000	6,33333333	15,66666670	60,00000000	7,0000000	44,0000000	41,66666670
16		60,0000000	60,000000	60,0000000	60,00				60,00	60,00	60,00	39,20	60,0000000	60,0000000	60,0000000	60,00	42,0000000	23,6666667	60,0000000	24,6666667	60,0000000					60,00000000	60,00000000	60,00000000	60,00000000	60,00000000	60,00000000	60,00000000		3,333333	2,666667	1,666667		3,666667				1,0000000	22,0000000	22,00000000	6,00	3,40000000	10,60000000		3,20
17									60,00	60,00	60,00	60,00	60,0000000	60,0000000	60,0000000	60,00	60,0000000	60,0000000	60,0000000	60,0000000	60,0000000	60,00	60,00	60,00		60,00000000	60,00000000	60,00000000	60,00000000	60,00000000	60,00000000	60,00000000										1,0000000	8,0000000	42,33333330	3,00	1,33333333	4,33333333
18		40,6666667	21,000000	41,6666667	60,00										60,0000000	60,00	60,0000000	60,0000000	60,0000000	60,0000000	60,0000000	60,00	60,00	60,00		60,00000000	60,00000000	60,00000000	60,00000000	60,00000000	60,00000000	60,00000000										1,0000000	1,0000000	23,33333330
19			60,000000	60,0000000	60,00				60,00	60,00	60,00		44,6666667	60,0000000	60,0000000	60,00	60,0000000	60,0000000	60,0000000	60,0000000	60,0000000	60,00	60,00	60,00		60,00000000	60,00000000	60,00000000	60,00000000	60,00000000	60,00000000	60,00000000												1,00000000
20		60,0000000		60,0000000	60,00				60,00	60,00	60,00	42,00	60,0000000	60,0000000	60,0000000	60,00	60,0000000	60,0000000	60,0000000	60,0000000	60,0000000	60,00	60,00	60,00		60,00000000	60,00000000	60,00000000	60,00000000	60,00000000	60,00000000	60,00000000												9,33333333
[truncated: 25 more columns]
