# Supplementary material for: Identification of p38 MAPK inhibition as a neuroprotective strategy for combinatorial SMA therapy
Source: EMBO Mol Med. 2025 Sep 8;17(10):2762–86. doi: 10.1038/s44321-025-00303-6 (PMC12514318; doi:10.1038/s44321-025-00303-6)
Supplement: Supplementary file 13 — Figure EV2 Source Data [file 44321_2025_303_MOESM13_ESM.zip › Figure EV2/EV2A/EV2A_Weight.csv]

	Smn2B/+	Smn2B/+	Smn2B/+	Smn2B/+	Smn2B/+	Smn2B/+	Smn2B/+	Smn2B/+	Smn2B/+	Smn2B/+	Smn2B/+	Smn2B/+	Smn2B/+	Smn2B/+	Smn2B/+	Smn2B/+	Smn2B/+	Smn2B/+	Smn2B/+	Smn2B/+	Smn2B/+	Smn2B/+	Smn2B/+	Smn2B/+	Smn2B/+	Smn2B/+	Smn2B/+	Smn2B/+	Smn2B/+	Smn2B/+	Smn2B/+	Smn2B/+		Smn2B/-	Smn2B/-	Smn2B/-	Smn2B/-	Smn2B/-	Smn2B/-	Smn2B/-	Smn2B/-	Smn2B/-	Smn2B/-	Smn2B/-	Smn2B/-	Smn2B/-	Smn2B/-	Smn2B/-	Smn2B/-
Days
1	2,0	1,7	1,6	1,7	1,6	1,3	1,5	1,6	1,8	1,7	1,4	1,5	1,5	1,7	1,3	1,6	1,6	1,3	1,6	1,4	1,5	1,4	1,4	1,5	1,2	1,6	1,6	1,4	1,7	1,5	1,40	1,6		1,8	2,0	1,7	1,8	1,7	1,7	1,6	1,2	1,5	1,6	1,5	1,6	1,7	1,3	1,6	1,5
2	2,5	1,9	1,9	2,0	1,9	1,6	1,8	1,9	2,1	2,1	1,8	1,8	1,8	2,0	1,6	1,9	1,8	1,5	1,8	1,5	1,9	1,6	1,6	1,7		1,9	2,0	1,5	2,0	1,7	1,60	1,9		2,3	2,4	2,0	2,0	2,0	1,9	1,8	1,5	1,9	1,8	1,7	1,9	1,8	1,6	2,0	2,0
3	2,9	2,3	2,3	2,5	2,4	1,9	2,1	2,4	2,5	2,4	2,0	2,1	2,1	2,3	2,1	2,4	2,2	1,7	2,1	1,8	2,2	2,0	1,9	2,1		2,1	2,1	1,7	2,2	1,9	1,90	2,1		2,8	2,7	2,5	2,5	2,5	2,4	2,2	1,7	2,3	2,1	2,0	2,2	2,2	1,7	2,1	2,2
4	4,0	2,9	2,8	3,0	2,9	2,5	2,8	3,0	2,9	2,9	2,3	2,4	2,5	2,6	2,3	2,8	2,7	2,1	2,5	2,3	2,7	2,4	2,3	2,6		2,4	2,5	2,0	2,6	2,2	2,20	2,4		3,6	3,5	3,0	3,0	2,9	2,9	2,8	2,1	2,8	2,6	2,5	2,8	2,8	2,0	2,3	2,5
5	4,6	3,5	3,1	3,5	3,3	3,0	3,2	3,6	3,3	3,3	2,8	2,9	2,8	3,1	2,5	3,3	3,1	2,6	3,0	2,8	3,1	2,8	2,7	3,0		2,9	2,9	2,3	3,0	2,5	2,50	2,7		3,9	4,1	3,5	3,4	3,3	3,3	3,2	2,5	3,3	3,3	3,1	3,3	3,3	2,3	2,9	2,7
6	5,1	3,8	3,5	3,9	3,8	3,4	3,7	4,0	3,8	3,7	3,3	3,3	3,2	3,5	3,1	3,5	3,4	3,2	3,5	3,1	3,5	3,2	3,0	3,4		3,1	3,1	2,7	3,5	2,8	2,90	3,1		4,6	4,8	3,9	3,8	3,8	3,6	3,6	2,9	4,8	4,8	3,7	4,8	4,9	2,6	3,3	3,1
7	6,0	4,3	4,0	4,4	4,2	3,9	4,3	4,5	4,0	4,2	3,9	3,8	3,7	4,0	3,5	3,9	3,8	3,5	4,0	3,5	3,9	3,9	3,6	3,8		3,3	3,5	3,0	3,9	3,0	3,30	3,6		5,3	5,4	4,4	4,2	4,1	4,0	3,9	3,4	4,3	4,3	4,0	4,3	4,1	2,9	3,8	3,5
8	6,9	5,1	4,5	4,9	4,8	4,5	4,6	5,0	4,4	4,7	4,3	4,2	4,0	4,4	3,8	4,5	4,1	3,9	4,5	4,0	4,3	4,3	3,1	4,3		3,7	3,8	3,5	4,2	3,4	3,70	4,1		6,0	5,8	4,7	4,5	4,5	4,4	4,4	3,6	4,8	4,4	4,2	4,6	4,6	3,1	4,1	3,8
9	7,2	5,5	4,9	5,2		5,0	5,3	5,5	4,7	5,0	4,5	4,4	4,3	4,7	4,3	4,5	4,3	4,3	4,9	4,2	4,8	4,6	4,5	4,7		4,1	4,1	3,8	4,6	3,8	4,00	4,5		6,2	6,5	5,1	4,9	4,9	4,9	4,9	4,0	5,2	4,8	4,6	5,0	5,0	3,5	4,7	3,7
10	8,0	6,0	5,3	5,7	5,7	5,5	5,8	5,9	5,0	5,4	4,8	4,6	4,8	5,1	4,9	4,7	4,6	4,9	5,3	4,6	5,4	4,9	4,8	5,1		4,3	4,4	4,0	4,8	4,1	4,20	4,7		6,8	7,0	5,6	5,3	5,3	5,1	5,3	4,5	5,6	5,2	4,9	5,4	5,4	3,7	4,9	4,0
11	9,1	6,3	5,8	6,1	6,1	5,9	6,3	6,2	5,4	5,8	5,2	4,9	5,1	5,6	5,3	5,0	5,2	5,3	5,9	5,0	5,6	5,3	5,2	5,5		4,5	4,8	4,2	4,8	4,5	4,50	5,0		7,6	7,4	6,1	5,7	5,8	5,6	5,8	4,8	6,9	5,6	5,3	5,7	5,8	4,0	5,1	4,3
12	9,8	7,4	6,6	6,9	6,8	6,3	6,8	6,5	5,9	6,0	5,7	5,5	5,5	6,1	5,7	5,3	5,4	5,7	6,4	5,3	5,8	5,6	5,7	5,9		4,8	5,2	4,4	5,2	4,8	4,80	5,3		8,0	8,0	6,7	6,1	6,1	5,9	6,2	5,1	6,3	5,9	5,7	6,0	6,2	4,5	5,5	4,6
13	10,5	7,6	7,0	7,1	7,1	6,7	7,3	7,6	6,4	6,8	6,2	6,1	6,0	6,5	5,9	5,9	5,7	5,9	6,5	5,6	6,3	5,9	6,2	6,3		5,1	5,4	4,6	5,7	5,0	5,00	5,5		8,2	8,2	6,9	6,3	6,0	6,1	6,3	5,7	6,5	6,3	6,0	6,6	6,7	4,8	5,9	4,9
14	11,2	8,0	7,4	7,5	7,5	7,2	7,7	7,9	6,7	7,1	6,4	6,3	6,2	6,8	6,1	6,1	6,0	6,2	6,7	6,0	6,6	6,2	6,1	6,6		5,5	5,5	4,6	5,9	5,2	5,30	5,8		8,4	8,8	7,1	6,5	6,3	6,2	6,5	6,0	6,8	6,7	6,6	6,8	6,7	4,8	6,3	5,0
15	12,0	8,3	7,8	8,0	8,0	7,4	7,8	7,9	6,9	7,5	6,9	6,6	6,6	7,0	6,4	6,4	6,5	6,5	6,9	6,4	7,0	6,4	6,3	6,7		5,8	5,8	5,0	6,1	5,2	5,30	6,0		9,1	9,3	7,2	6,3	6,4	6,3	6,5	5,9	6,6	6,7	6,6	6,7	6,8	4,9	5,8	5,0
16	12,5	8,6	8,0	8,5	8,2				7,1	7,7	7,0	6,8	6,8	7,3	6,6	6,6	6,7	6,7	7,1	6,6	7,2	6,6	6,3	6,7		6,0	6,0	5,3	6,3	5,4	5,50	6,3		8,8	9,1	6,2	6,0	5,8		6,3				6,2	6,6	6,4	4,8	6,0	4,9
17	13,5	8,9	8,2	8,8	8,4				7,5	8,0	7,2	7,1	7,0	7,5	6,9	6,8	6,8	6,8	7,4	6,6	7,4	6,9	6,8	7,2		5,8	6,0	4,9	6,3	5,6	5,50	6,2		8,6	8,9		6,0			6,3				6,1	6,5	6,7	4,6	5,7	4,5
18	13,8	9,1	8,4	9,1	8,8				7,7	8,5	7,5	7,4	7,3	7,8	7,1	7,2	7,1	6,9	7,6	6,8	7,7	7,2	7,3	7,7		6,2	6,6	5,3	6,6	5,8	5,90	6,5		8,2	8,7									6,7	6,1	6,4	4,4	5,3	4,5
19	13,3	9,3	9,1	9,4	9,1				8,6	9,2	8,2	8,9	7,8	8,2	7,5	7,7	7,6	7,3	8,3	7,0	8,0	7,7	7,9	8,5		6,6	6,8	5,7	6,8	6,3	6,30	6,9		7,6	8,0											5,7			4,0
20	12,8	9,6	9,3	9,8	9,9				9,2	9,9	8,9	8,4	8,1	8,9	8,0	7,9	8,0	7,9	8,7	7,4	7,7	8,1	8,7	9,1		7,0	7,3	6,3	7,1	6,8	7,00	7,4														5,3
[truncated: 27 more columns]
