# Supplementary material for: Identification of p38 MAPK inhibition as a neuroprotective strategy for combinatorial SMA therapy
Source: EMBO Mol Med. 2025 Sep 8;17(10):2762–86. doi: 10.1038/s44321-025-00303-6 (PMC12514318; doi:10.1038/s44321-025-00303-6)
Supplement: Supplementary file 14 — Figure EV3 Source Data [file 44321_2025_303_MOESM14_ESM.zip]

Archive with 12 entries (9 files):
- Figure EV3/
- __MACOSX/._Figure EV3
- Figure EV3/.DS_Store
- __MACOSX/Figure EV3/._.DS_Store
- Figure EV3/EV3A/
- __MACOSX/Figure EV3/._EV3A
- Figure EV3/EV3B/
- __MACOSX/Figure EV3/._EV3B
- Figure EV3/EV3A/EV3A_WB.jpg
- __MACOSX/Figure EV3/EV3A/._EV3A_WB.jpg
- Figure EV3/EV3B/EV3B_SMN_Levels.csv
- __MACOSX/Figure EV3/EV3B/._EV3B_SMN_Levels.csv
