# Supplementary material for: Identification of p38 MAPK inhibition as a neuroprotective strategy for combinatorial SMA therapy
Source: EMBO Mol Med. 2025 Sep 8;17(10):2762–86. doi: 10.1038/s44321-025-00303-6 (PMC12514318; doi:10.1038/s44321-025-00303-6)
Supplement: Supplementary file 14 — Figure EV3 Source Data [file 44321_2025_303_MOESM14_ESM.zip › Figure EV3/EV3B/EV3B_SMN_Levels.csv]

WT	SMA+vehicle	SMA + SMNC3 (P8)	SMA + SMNC3 (P8)/MW150 (P0)
100,8014	29,9653	47,1367	63,1369
104,7573	9,8253	56,1838	49,5518
94,4413	15,5991	52,5432	55,4072
