# Supplementary material for: Identification of p38 MAPK inhibition as a neuroprotective strategy for combinatorial SMA therapy
Source: EMBO Mol Med. 2025 Sep 8;17(10):2762–86. doi: 10.1038/s44321-025-00303-6 (PMC12514318; doi:10.1038/s44321-025-00303-6)
Supplement: Supplementary file 15 — Figure EV4 Source Data [file 44321_2025_303_MOESM15_ESM.zip]

Archive with 30 entries (26 files):
- Figure EV4/
- __MACOSX/._Figure EV4
- Figure EV4/EV4A/
- __MACOSX/Figure EV4/._EV4A
- Figure EV4/.DS_Store
- __MACOSX/Figure EV4/._.DS_Store
- Figure EV4/EV4C/
- __MACOSX/Figure EV4/._EV4C
- Figure EV4/EV4B/
- __MACOSX/Figure EV4/._EV4B
- Figure EV4/EV4A/EV4_L2_SMA+SMNC3(P8)+MW150(P0).tif
- __MACOSX/Figure EV4/EV4A/._EV4_L2_SMA+SMNC3(P8)+MW150(P0).tif
- Figure EV4/EV4A/EV4-L2_SMA+SMNC3(P0).tif
- __MACOSX/Figure EV4/EV4A/._EV4-L2_SMA+SMNC3(P0).tif
- Figure EV4/EV4A/.DS_Store
- __MACOSX/Figure EV4/EV4A/._.DS_Store
- Figure EV4/EV4A/EV4_L5_SMA+SMNC3(P0).tif
- __MACOSX/Figure EV4/EV4A/._EV4_L5_SMA+SMNC3(P0).tif
- Figure EV4/EV4A/EV4_L5_WT.tif
- __MACOSX/Figure EV4/EV4A/._EV4_L5_WT.tif
- Figure EV4/EV4A/EV4_L2_WT.tif
- __MACOSX/Figure EV4/EV4A/._EV4_L2_WT.tif
- Figure EV4/EV4A/EV4_L5_SMA+SMNC3(P8)+MW150(P0).tif
- __MACOSX/Figure EV4/EV4A/._EV4_L5_SMA+SMNC3(P8)+MW150(P0).tif
- Figure EV4/EV4C/EV4C_L5_MMC_MNs.csv
- __MACOSX/Figure EV4/EV4C/._EV4C_L5_MMC_MNs.csv
- Figure EV4/EV4B/.DS_Store
- __MACOSX/Figure EV4/EV4B/._.DS_Store
- Figure EV4/EV4B/EV4B_L2_MNs.csv
- __MACOSX/Figure EV4/EV4B/._EV4B_L2_MNs.csv
