# Supplementary material for: Identification of p38 MAPK inhibition as a neuroprotective strategy for combinatorial SMA therapy
Source: EMBO Mol Med. 2025 Sep 8;17(10):2762–86. doi: 10.1038/s44321-025-00303-6 (PMC12514318; doi:10.1038/s44321-025-00303-6)
Supplement: Supplementary file 15 — Figure EV4 Source Data [file 44321_2025_303_MOESM15_ESM.zip › Figure EV4/EV4C/EV4C_L5_MMC_MNs.csv]

WT	SMA + MW150 (P0) + SMNC3 (P8)	SMA + SMNC3 (P0)
81,000000000	65,000000000	58,00000000
60,000000000	59,000000000	59,00000000
74,000000000	79,000000000	49,00000000
