# Supplementary material for: Identification of p38 MAPK inhibition as a neuroprotective strategy for combinatorial SMA therapy
Source: EMBO Mol Med. 2025 Sep 8;17(10):2762–86. doi: 10.1038/s44321-025-00303-6 (PMC12514318; doi:10.1038/s44321-025-00303-6)
Supplement: Supplementary file 15 — Figure EV4 Source Data [file 44321_2025_303_MOESM15_ESM.zip › Figure EV4/EV4B/EV4B_L2_MNs.csv]

WT	SMA + MW150 (P0) + SMNC3 (P8)	SMA + SMNC3 (P0)
424,000000000	325,000000000	316,00000000
408,000000000	353,000000000	328,00000000
392,000000000	422,000000000	306,00000000
